# Supplementary material for: Equivalence Between Optical Flow, the Unrest Index, and Walking Distance to Estimate the Welfare of Broiler Chickens
Source: Animals (Basel). 2025 May 1;15(9):1311. doi: 10.3390/ani15091311 (PMC12070830; doi:10.3390/ani15091311)
Supplement: Supplementary file 1 [file animals-15-01311-s001.zip]

Archive with 1 entries (1 files):
- animals-3612532-supplementary.xlsx
