# Supplementary material for: Equivalence Between Optical Flow, the Unrest Index, and Walking Distance to Estimate the Welfare of Broiler Chickens
Source: Animals (Basel). 2025 May 1;15(9):1311. doi: 10.3390/ani15091311 (PMC12070830; doi:10.3390/ani15091311)
Supplement: Supplementary file 1 [file animals-15-01311-s001.zip › animals-3612532-supplementary.xlsx]

## Sheet: Planilha1
File	Strain	Unrest Index (pixel)	Temperature (ºC)	Time	Average (pixel/frame)	Variance	Skewness	Kurtosis
VTB2_1907_1025.avi	COBB	0	26	Morning	0.317801	0.687079	5.19835	32.7399
VTB2_1907_1025.avi	COBB	3.64005	26	Morning	0.792714	4.30523	3.9075	16.6861
VTB2_1907_1025.avi	COBB	7.28011	26	Morning	0.634703	2.55443	3.22519	10.2876
VTB2_1907_1025.avi	COBB	7.01783	26	Morning	0.365882	0.743232	3.84764	17.3499
VTB2_1907_1025.avi	COBB	5.59017	26	Morning	0.373567	1.53535	5.79317	38.743
VTB2_1907_1025.avi	COBB	4.12311	26	Morning	0.60961	1.90814	5.33648	31.4216
VTB2_1907_1025.avi	COBB	32.0663	26	Morning	0.494235	0.495192	3.03375	12.0739
VTB2_1907_1025.avi	COBB	5.5	26	Morning	0.472296	0.562789	4.24153	23.5516
VTB2_1907_1025.avi	COBB	36.5034	26	Morning	0.194981	0.413466	7.37922	66.0181
VTB2_1907_1025.avi	COBB	6.40312	26	Morning	0.225391	0.383072	5.35533	33.936
VTB2_1907_1025.avi	COBB	6.0208	26	Morning	0.401385	0.207729	2.11796	8.86898
VTB2_1907_1025.avi	COBB	3.20156	26	Morning	0.471646	0.426629	3.90759	23.694
VTB2_1907_1025.avi	COBB	5.02494	26	Morning	0.193243	0.25034	4.95978	29.8101
VTB2_1907_1025.avi	COBB	4.30116	26	Morning	0.605785	4.25992	4.60536	21.4594
VTB2_1907_1025.avi	COBB	6.0208	26	Morning	0.540521	2.53312	4.33179	21.5548
VTB2_1907_1025.avi	COBB	10.1242	26	Morning	0.572736	1.05586	3.91448	18.3193
VTB2_1907_1025.avi	COBB	7.43303	26	Morning	0.470169	1.63633	3.71599	14.0776
VTB2_1907_1025.avi	COBB	28.7446	26	Morning	0.250024	0.472175	5.25438	34.2255
VTB2_1907_1025.avi	COBB	11.6619	26	Morning	0.46925	0.697234	5.33286	35.8162
VTB2_1907_1025.avi	COBB	17.5	26	Morning	0.490176	0.731363	4.99443	32.7028
VTB2_1907_1025.avi	COBB	17.557	26	Morning	0.656496	1.51143	3.57906	13.4768
VTB2_1907_1025.avi	COBB	11.5109	26	Morning	0.506375	0.566608	3.55519	16.7204
VTB2_1907_1025.avi	COBB	11.6297	26	Morning	0.337212	0.843892	4.76577	25.801
VTB2_1907_1025.avi	COBB	9.01388	26	Morning	0.257261	0.365887	4.18173	21.0406
VTB2_1907_1025.avi	COBB	6.0208	26	Morning	0.269518	0.554267	4.89516	28.4067
VTB2_1907_1025.avi	COBB	26.4622	26	Morning	0.201587	0.251774	4.88602	28.8059
VTB2_1907_1025.avi	COBB	9.12414	26	Morning	0.501397	3.24838	5.46576	31.6345
VTB2_1907_1025.avi	COBB	13.435	26	Morning	1.11595	10.607	3.3294	10.2784
VTB2_1907_1025.avi	COBB	14.3003	26	Morning	0.8866	4.38242	4.09347	17.3748
VTB2_1907_1025.avi	COBB	13.8293	26	Morning	1.34669	9.34653	3.23139	10.1708
VTB2_1907_1025.avi	COBB	17.9234	26	Morning	1.16899	5.27135	2.85516	8.00673
VTB2_1907_1025.avi	COBB	13.2004	26	Morning	0.786627	2.23904	3.61564	14.4264
VTB2_1907_1025.avi	COBB	9.30054	26	Morning	0.713495	1.55469	3.74296	17.015
VTB2_1907_1025.avi	COBB	8.51469	26	Morning	0.613645	0.930713	2.96755	9.81826
VTB2_1907_1025.avi	COBB	5.59017	26	Morning	0.386444	0.973568	3.78563	16.1194
VTB2_1907_1025.avi	COBB	7.51665	26	Morning	0.451062	1.21682	3.81949	16.4191
VTB2_1907_1025.avi	COBB	4.03113	26	Morning	0.456515	0.357604	2.77824	11.5409
VTB2_1907_1025.avi	COBB	2.5	26	Morning	0.667842	2.22174	4.88253	27.7917
VTB2_1907_1025.avi	COBB	29.3471	26	Morning	0.277486	0.507225	5.04348	33.5836
VTB2_1907_1025.avi	COBB	29.5381	26	Morning	0.400299	0.191442	2.05488	9.17476
VTB2_1907_1025.avi	COBB	1.41421	26	Morning	0.626844	2.33434	5.39071	32.1972
VTB2_1907_1025.avi	COBB	15.5563	26	Morning	0.417562	0.289926	3.31402	19.0698
VTB2_1907_1025.avi	COBB	18.6682	26	Morning	0.459315	0.44516	4.05664	23.2599
VTB2_1907_1025.avi	COBB	8.27647	26	Morning	0.634435	1.71999	4.37884	21.1563
VTB2_1907_1025.avi	COBB	6.18466	26	Morning	0.22769	0.461035	5.11523	29.241
VTB2_1907_1025.avi	COBB	2.91548	26	Morning	0.464728	0.492816	3.80543	19.2695
VTB2_1907_1025.avi	COBB	4.92443	26	Morning	0.242552	0.461173	6.22894	48.8219
VTB2_1907_1025.avi	COBB	4.272	26	Morning	0.329209	1.26921	5.52142	33.4864
VTB2_1907_1025.avi	COBB	9.70824	26	Morning	0.572124	1.0789	4.60872	25.816
VTB2_1907_1025.avi	COBB	34.7023	26	Morning	0.671504	2.18262	4.08264	17.5469
VTB2_1907_1025.avi	COBB	40.6971	26	Morning	0.389851	0.237275	3.39123	21.4215
VTB2_1907_1025.avi	COBB	5.14782	26	Morning	0.39188	0.262704	3.63641	22.377
VTB2_1907_1025.avi	COBB	4.272	26	Morning	0.395596	0.261537	3.16834	16.5307
VTB2_1907_1025.avi	COBB	3.3541	26	Morning	0.475208	0.569498	4.84882	33.2235
VTB2_1907_1025.avi	COBB	2.54951	26	Morning	0.504393	0.538191	3.27728	14.437
VTB2_1907_1025.avi	COBB	3.53553	26	Morning	0.393973	0.173245	1.4597	4.20962
VTB2_1907_1025.avi	COBB	2.06155	26	Morning	0.356515	0.116832	0.781103	1.84566
VTB2_1907_1025.avi	COBB	1.58114	26	Morning	0.373127	0.152667	1.68713	7.20809
VTB2_1907_1025.avi	COBB	5.31507	26	Morning	0.235395	0.672477	5.9503	38.1088
VTB2_1907_1025.avi	COBB	5.14782	26	Morning	0.366199	0.141099	1.44768	6.09973
VTB2_1907_1025.avi	COBB	2.23607	26	Morning	0.108976	0.0542197	4.79937	31.1775
VTB2_1907_1025.avi	COBB	1.80278	26	Morning	0.399923	0.29912	3.68985	19.7235
VTB2_1907_1025.avi	COBB	30.5164	26	Morning	0.336698	0.111701	1.43999	8.64062
VTB2_1907_1025.avi	COBB	10	26	Morning	0.155966	0.237494	6.99363	57.9963
VTB2_1907_1025.avi	COBB	3	26	Morning	0.386663	0.195831	2.63929	15.0046
VTB2_1907_1025.avi	COBB	7.51665	26	Morning	0.589094	3.1003	4.6637	24.0395
VTB2_1907_1025.avi	COBB	16.9853	26	Morning	1.03599	9.60666	3.32853	9.87058
VTB2_1907_1025.avi	COBB	14.7648	26	Morning	0.403836	1.36666	5.07641	30.7444
VTB2_1907_1025.avi	COBB	7.5	26	Morning	0.749003	8.54773	5.35803	29.5339
VTB2_1907_1025.avi	COBB	52.1464	26	Morning	0.595588	3.31359	4.55312	22.0023
VTB2_1907_1025.avi	COBB	9.61769	26	Morning	0.448558	0.43714	3.91573	21.2397
VTB2_1907_1025.avi	COBB	33.0606	26	Morning	0.216834	0.332579	4.50913	23.8024
VTB2_1907_1025.avi	COBB	3.04138	26	Morning	0.436128	0.375672	3.78016	20.8926
VTB2_1907_1025.avi	COBB	7.90569	26	Morning	0.148724	0.123424	6.19307	59.1688
VTB2_1907_1025.avi	COBB	4.03113	26	Morning	0.382635	0.163417	1.91379	11.8208
VTB2_1907_1025.avi	COBB	1.11803	26	Morning	0.530751	0.885735	4.24893	21.1413
VTB2_1907_1025.avi	COBB	20.0062	26	Morning	0.691827	5.10505	4.47208	20.0783
VTB2_1907_1025.avi	COBB	20.025	26	Morning	0.883511	8.77957	4.28177	18.0253
VTB2_1907_1025.avi	COBB	9.96243	26	Morning	0.201041	0.275664	7.15458	107.309
VTB2_1907_1025.avi	COBB	6.18466	26	Morning	0.242071	0.372825	4.93185	31.1224
VTB2_1907_1025.avi	COBB	3.53553	26	Morning	0.230725	0.311385	4.11399	20.0642
VTB2_1907_1025.avi	COBB	1.5	26	Morning	0.170143	0.172382	4.75573	29.1292
VTB2_1907_1025.avi	COBB	1.58114	26	Morning	0.165775	0.155155	5.1899	35.2474
VTB2_1907_1025.avi	COBB	1.58114	26	Morning	0.400212	0.220297	3.16963	21.4631
VTB2_1907_1025.avi	COBB	1.11803	26	Morning	0.130063	0.118755	4.97992	30.6947
VTB2_1907_1025.avi	COBB	2.06155	26	Morning	0.455902	0.635199	5.12195	32.5657
VTB2_1907_1025.avi	COBB	28.5044	26	Morning	0.147644	0.150649	5.16376	30.9842
VTB2_1907_1025.avi	COBB	2.91548	26	Morning	0.156406	0.237322	6.90647	57.8333
VTB2_1907_1025.avi	COBB	5.52268	26	Morning	0.201773	0.383037	5.52889	35.4079
VTB2_1907_1025.avi	COBB	26.5047	26	Morning	0.247884	0.70759	5.56652	34.8652
VTB2_1907_1025.avi	COBB	22.2991	26	Morning	0.374019	1.35671	4.5367	21.2497
VTB2_1907_1025.avi	COBB	26.5047	26	Morning	0.252437	0.701669	6.36299	48.207
VTB2_1907_1025.avi	COBB	6	26	Morning	0.107441	0.0694058	5.99183	53.7249
VTB2_1907_1025.avi	COBB	2.23607	26	Morning	0.194914	0.248289	5.07542	31.8506
VTB2_1907_1025.avi	COBB	2	26	Morning	0.385477	0.205824	3.41052	23.1664
VTB2_1907_1025.avi	COBB	2.06155	26	Morning	0.355569	0.128896	1.66954	9.52629
VTB2_1907_1025.avi	COBB	2	26	Morning	0.350967	1.32515	4.88019	25.1668
VTB2_1907_1025.avi	COBB	3.64005	26	Morning	0.479736	0.434428	3.06474	13.3883
VTB2_1907_1025.avi	COBB	2.06155	26	Morning	0.460031	0.364205	2.57949	8.87954
VTB2_1907_1025.avi	COBB	16.0078	26	Morning	0.269088	0.532048	4.49959	24.9802
VTB2_1907_1025.avi	COBB	5.09902	26	Morning	0.399271	1.74635	5.4902	34.4252
VTB2_1907_1025.avi	COBB	32.3883	26	Morning	0.691122	2.36449	4.89859	28.5339
VTB2_1907_1025.avi	COBB	42.5029	26	Morning	0.330788	1.43184	6.5311	47.7433
VTB2_1907_1025.avi	COBB	4.94975	26	Morning	0.430868	0.309221	3.07832	16.117
VTB2_1907_1025.avi	COBB	3.53553	26	Morning	0.126349	0.0625922	3.45524	14.8801
VTB2_1907_1025.avi	COBB	4.47214	26	Morning	0.178019	0.193768	5.00285	41.2236
VTB2_1907_1025.avi	COBB	3	26	Morning	0.652813	4.45085	4.19427	17.3467
VTB2_1907_1025.avi	COBB	15.4029	26	Morning	0.791215	5.91417	3.94976	16.2712
VTB2_1907_1025.avi	COBB	17.1172	26	Morning	0.44814	2.95494	5.32777	29.2871
VTB2_1907_1025.avi	COBB	11.2361	26	Morning	0.366292	1.72632	5.62175	34.0914
VTB2_1907_1025.avi	COBB	9.51315	26	Morning	0.41976	0.278768	3.47006	23.1852
VTB2_1907_1025.avi	COBB	5.02494	26	Morning	0.381197	0.204452	2.45627	10.4001
VTB2_1907_1025.avi	COBB	1.80278	26	Morning	0.172686	0.271932	6.85315	58.1264
VTB2_1907_1025.avi	COBB	2.54951	26	Morning	0.316577	0.833048	5.09002	30.1639
VTB2_1907_1025.avi	COBB	3.04138	26	Morning	0.542392	1.94459	3.79835	15.5659
VTB2_1907_1025.avi	COBB	5.70088	26	Morning	0.823073	3.57952	4.98243	28.4911
VTB2_1907_1025.avi	COBB	7	26	Morning	0.329111	0.592968	3.92799	18.7656
VTB2_1907_1025.avi	COBB	5.09902	26	Morning	0.373177	1.5142	5.7721	36.88
VTB2_1907_1025.avi	COBB	4	26	Morning	1.16987	6.2488	3.41029	11.9172
VTB2_1907_1025.avi	COBB	10.5119	26	Morning	0.359069	0.854683	4.15819	19.7577
VTB2_1907_1025.avi	COBB	5	26	Morning	0.218174	0.290495	4.88506	30.9352
VTB2_1907_1025.avi	COBB	23.7697	26	Morning	0.391711	0.206652	2.57012	12.7531
VTB2_1907_1025.avi	COBB	18.1177	26	Morning	0.332635	0.857281	4.50155	22.7774
VTB2_1907_1025.avi	COBB	22.6385	26	Morning	0.667346	2.67515	5.50179	33.1717
VTB2_1907_1025.avi	COBB	9.70824	26	Morning	0.473698	0.921156	6.25696	47.4257
VTB2_1907_1025.avi	COBB	5.59017	26	Morning	1.22289	9.09041	3.42338	10.5266
VTB2_1907_1025.avi	COBB	8.13941	26	Morning	0.279562	0.767477	6.42142	54.8555
VTB2_1907_1025.avi	COBB	6.7082	26	Morning	1.01545	7.88285	3.09508	8.26614
VTB2_1907_1025.avi	COBB	9.92472	26	Morning	1.02245	7.80495	3.11627	8.62835
VTB2_1907_1025.avi	COBB	6.57647	26	Morning	0.247111	0.407262	4.35453	22.0775
VTB2_1907_1025.avi	COBB	7.15891	26	Morning	0.331525	1.52588	6.24117	41.4499
VTB2_1907_1025.avi	COBB	5.59017	26	Morning	0.761576	3.3439	4.75206	23.5096
VTB2_1907_1025.avi	COBB	7.90569	26	Morning	0.524119	0.873201	4.28106	21.1515
VTB2_1907_1025.avi	COBB	5.40833	26	Morning	0.253744	0.430094	5.48432	40.3149
VTB2_1907_1025.avi	COBB	12.51	26	Morning	0.289045	0.699858	5.436	33.8598
VTB2_1907_1025.avi	COBB	16.2865	26	Morning	0.847301	7.65415	3.88527	14.6205
VTB2_1907_1025.avi	COBB	13.6015	26	Morning	0.271874	0.479233	4.22905	20.4644
VTB2_1907_1025.avi	COBB	8.27647	26	Morning	0.651466	3.24223	3.86149	15.27
VTB2_1907_1025.avi	COBB	9.84886	26	Morning	0.94374	2.24667	2.52302	6.90376
VTB2_1907_1025.avi	COBB	28.0713	26	Morning	0.758994	1.7246	3.02156	9.82317
VTB2_1907_1025.avi	COBB	30.6472	26	Morning	1.04251	4.34679	3.23984	10.5138
VTB2_1907_1025.avi	COBB	15.4029	26	Morning	1.13311	6.82697	3.62752	13.6227
VTB2_1907_1025.avi	COBB	7.43303	26	Morning	0.481253	0.399477	3.37091	20.556
VTB2_1907_1025.avi	COBB	11.7686	26	Morning	1.53366	16.8645	3.4824	12.5819
VTB2_1907_1025.avi	COBB	41.5933	26	Morning	0.746643	2.68122	4.389	21.9308
VTB2_1907_1025.avi	COBB	34.3111	26	Morning	0.337623	0.773929	5.16948	31.9175
VTB2_1907_1025.avi	COBB	10.4043	26	Morning	0.433191	0.274208	2.39423	9.43389
VTB2_1907_1025.avi	COBB	15.4029	26	Morning	0.455593	0.341782	2.90702	13.4822
VTB2_1907_1025.avi	COBB	30.9919	26	Morning	0.260355	0.777446	7.05425	57.5308
VTB2_1907_1025.avi	COBB	2.5	26	Morning	0.568077	4.56837	4.48156	19.539
VTB2_1907_1025.avi	COBB	55.3376	26	Morning	0.56792	4.35193	4.47835	19.5471
VTB2_1907_1025.avi	COBB	10.1119	26	Morning	0.41509	0.338848	4.64162	33.2822
VTB2_1907_1025.avi	COBB	6.96419	26	Morning	0.150607	0.0772885	2.75389	8.59372
VTB2_1907_1025.avi	COBB	3.64005	26	Morning	0.486248	0.58844	4.54345	26.9898
VTB2_1907_1025.avi	COBB	3.53553	26	Morning	0.287696	0.739203	6.44602	49.4196
VTB2_1907_1025.avi	COBB	4.92443	26	Morning	0.152593	0.100822	4.80772	33.7515
VTB2_1907_1025.avi	COBB	1.58114	26	Morning	0.23159	0.710172	6.53909	49.4141
VTB2_1907_1025.avi	COBB	2.54951	26	Morning	0.189094	0.249268	4.79284	26.0429
VTB2_1907_1025.avi	COBB	3.16228	26	Morning	0.389738	0.248425	3.51624	22.5286
VTB2_1907_1025.avi	COBB	3.5	26	Morning	0.370148	0.140456	1.20317	3.69669
VTB2_1907_1025.avi	COBB	3	26	Morning	0.129897	0.0634936	3.93321	20.9224
VTB2_1907_1025.avi	COBB	1.58114	26	Morning	0.114218	0.0755208	5.57772	41.0349
VTB2_1907_1025.avi	COBB	4.12311	26	Morning	0.363492	0.176353	2.64085	13.9865
VTB2_1907_1025.avi	COBB	1.58114	26	Morning	0.153841	0.169905	4.75058	26.4319
VTB2_1907_1025.avi	COBB	1.80278	26	Morning	0.213081	0.283105	5.0072	31.9377
VTB2_1907_1025.avi	COBB	8	26	Morning	0.410057	0.210362	1.87824	6.37301
VTB2_1907_1025.avi	COBB	2.06155	26	Morning	0.306075	0.756869	4.24959	19.1251
VTB2_1907_1025.avi	COBB	3.53553	26	Morning	0.353985	1.4119	7.14714	62.1017
VTB2_1907_1025.avi	COBB	11.3358	26	Morning	0.811024	2.67001	3.95909	18.9778
VTB2_1907_1025.avi	COBB	27.6134	26	Morning	1.46858	13.1734	3.96352	16.8204
VTB2_1907_1025.avi	COBB	6.72681	26	Morning	0.570727	1.09818	4.69322	28.2237
VTB2_1907_1025.avi	COBB	14.7733	26	Morning	0.74821	2.47633	3.44028	11.3908
VTB2_1907_1025.avi	COBB	65.3395	26	Morning	0.460114	2.80682	5.83117	37.5644
VTB2_1907_1025.avi	COBB	5.38516	26	Morning	0.240197	0.475334	5.40398	35.669
VTB2_1907_1025.avi	COBB	8.07775	26	Morning	0.405614	1.83419	4.61176	22.0569
VTB2_1907_1025.avi	COBB	6.08276	26	Morning	0.322521	0.782071	4.86352	27.6008
VTB2_1907_1025.avi	COBB	4.12311	26	Morning	0.405678	1.34778	4.65588	23.8676
VTB2_1907_1025.avi	COBB	18.3848	26	Morning	0.561038	3.02313	4.58344	23.058
VTB2_1907_1025.avi	COBB	5.83095	26	Morning	0.316742	0.599141	3.73149	15.0903
VTB2_1907_1025.avi	COBB	4.03113	26	Morning	0.348413	0.947067	4.66352	25.6912
VTB2_1907_1025.avi	COBB	19.7294	26	Morning	0.604921	1.31873	4.22646	20.2764
VTB2_1907_1025.avi	COBB	10.0499	26	Morning	0.477817	0.498027	3.72585	18.9239
VTB2_1907_1025.avi	COBB	4.47214	26	Morning	0.680575	1.78646	4.2676	21.5786
VTB2_1907_1025.avi	COBB	14.5344	26	Morning	1.68885	16.3399	2.59144	5.48938
VTB2_1907_1025.avi	COBB	11.0114	26	Morning	0.713411	2.01811	3.81843	16.1084
VTB2_1907_1025.avi	COBB	6.94622	26	Morning	0.522384	0.806143	4.33552	25.143
VTB2_1907_1025.avi	COBB	12.2066	26	Morning	0.483834	3.02447	5.13755	27.3079
VTB2_1907_1025.avi	COBB	9.21954	26	Morning	0.650118	1.5273	3.68668	14.4331
VTB2_1907_1025.avi	COBB	5.85235	26	Morning	0.449451	1.77828	4.07116	16.7885
VTB2_1907_1025.avi	COBB	6.96419	26	Morning	0.793518	7.32046	4.49254	20.3475
VTB2_1907_1025.avi	COBB	7.63217	26	Morning	0.284785	0.587128	5.04548	29.7674
VTB2_1907_1025.avi	COBB	10.1242	26	Morning	0.314512	0.83598	5.10961	30.4908
VTB2_1907_1025.avi	COBB	18.6815	26	Morning	0.637782	1.94197	4.47337	21.2714
VTB2_1907_1025.avi	COBB	35.5844	26	Morning	1.14636	7.2395	3.41336	11.1148
VTB2_1907_1025.avi	COBB	5.02494	26	Morning	1.65496	15.6662	2.46738	4.69996
VTB2_1907_1025.avi	COBB	41.9762	26	Morning	1.30097	12.2311	3.03503	8.24041
VTB2_1907_1025.avi	COBB	11.4018	26	Morning	0.353818	1.37105	5.15906	28.5675
VTB2_1907_1025.avi	COBB	7	26	Morning	0.563586	4.3318	5.26507	28.7855
VTB2_1907_1025.avi	COBB	8.07775	26	Morning	0.64576	4.78651	4.90538	25.436
VTB2_1907_1025.avi	COBB	10	26	Morning	0.371382	1.74217	5.1725	26.8371
VTB2_1907_1025.avi	COBB	5.09902	26	Morning	0.481946	2.57616	5.13272	28.6685
VTB2_1907_1025.avi	COBB	8.48528	26	Morning	0.27396	0.765476	6.2068	44.3488
VTB2_1907_1025.avi	COBB	5.14782	26	Morning	0.43643	0.575994	5.57521	40.1882
VTB2_1907_1025.avi	COBB	3.64005	26	Morning	0.492824	0.975706	5.41673	33.5106
VTB2_1907_1025.avi	COBB	5	26	Morning	0.274334	1.02901	6.8687	55.6259
VTB2_1907_1025.avi	COBB	4.60977	26	Morning	0.362923	0.159414	3.63999	38.1745
VTB2_1907_1025.avi	COBB	1.58114	26	Morning	0.130477	0.0767285	4.21595	23.5247
VTB2_1907_1025.avi	COBB	1.5	26	Morning	0.390155	0.230879	3.37099	20.4902
VTB2_1907_1025.avi	COBB	2.69258	26	Morning	0.169371	0.380225	8.38809	83.8871
VTB2_1907_1025.avi	COBB	12.3693	26	Morning	0.172182	0.248121	5.08117	30.5807
VTB2_1907_1025.avi	COBB	10.9772	26	Morning	0.289417	0.642838	4.09086	17.77
VTB2_1907_1025.avi	COBB	7.56637	26	Morning	0.397878	0.188316	1.76592	6.379
VTB2_1907_1025.avi	COBB	1.5	26	Morning	0.150862	0.122509	4.12634	19.9383
VTB2_1907_1025.avi	COBB	1.80278	26	Morning	0.528263	0.942824	4.74862	27.3168
VTB2_1907_1025.avi	COBB	6.32456	26	Morning	0.487804	0.837948	5.3805	35.1567
VTB2_1907_1025.avi	COBB	9.12414	26	Morning	0.387934	0.261572	3.47083	18.587
VTB2_1907_1025.avi	COBB	7.64853	26	Morning	0.387839	0.342049	5.05412	35.6933
VTB2_1907_1025.avi	COBB	2	26	Morning	0.36636	0.15273	1.91144	8.83107
VTB2_1907_1025.avi	COBB	1.11803	26	Morning	0.291465	0.983563	5.17292	27.7942
VTB2_1907_1025.avi	COBB	5.5	26	Morning	0.251872	0.720319	6.22879	46.0549
VTB2_1907_1025.avi	COBB	10.5475	26	Morning	0.238083	0.623947	7.12581	62.3289
VTB2_1907_1025.avi	COBB	7.15891	26	Morning	0.137882	0.0888582	4.43365	25.2053
VTB2_1907_1025.avi	COBB	3.5	26	Morning	0.500677	2.11171	3.82978	14.6686
VTB2_1907_1025.avi	COBB	5.31507	26	Morning	1.28909	11.398	2.9231	7.44595
VTB2_1907_1025.avi	COBB	9.6566	26	Morning	1.0125	10.5558	3.99568	15.5933
VTB2_1907_1025.avi	COBB	10.7935	26	Morning	0.117064	0.0446735	3.73521	19.6844
VTB2_1907_1025.avi	COBB	3.53553	26	Morning	0.595227	2.28497	6.1169	40.9094
VTB2_1907_1025.avi	COBB	11.4237	26	Morning	0.575022	1.69545	6.15958	43.6717
VTB2_1907_1025.avi	COBB	9.89949	26	Morning	0.289528	1.62112	7.67505	62.8273
VTB2_1907_1025.avi	COBB	8.13941	26	Morning	0.443674	0.372642	3.73098	21.359
VTB2_1907_1025.avi	COBB	4.272	26	Morning	0.375565	0.152541	1.94801	11.0531
VTB2_1907_1025.avi	COBB	3.20156	26	Morning	0.112302	0.0621393	4.57306	26.9803
VTB2_1907_1025.avi	COBB	1.58114	26	Morning	0.107483	0.0919678	8.12618	83.0013
VTB2_1907_1025.avi	COBB	1.11803	26	Morning	0.0934486	0.0558177	6.68009	61.6981
VTB2_1907_1025.avi	COBB	1.80278	26	Morning	0.416169	2.452	5.70902	36.073
VTB2_1907_1025.avi	COBB	7.43303	26	Morning	0.581664	5.0063	5.97942	37.6703
VTB2_1907_1025.avi	COBB	6.72681	26	Morning	0.267019	0.612518	4.92218	27.4241
VTB2_1907_1025.avi	COBB	5.52268	26	Morning	0.355966	0.203845	3.66446	22.5731
VTB2_1907_1025.avi	COBB	3.16228	26	Morning	0.365398	0.23879	4.60922	36.3011
VTB2_1907_1025.avi	COBB	1.80278	26	Morning	0.149232	0.132254	5.58697	40.2405
VTB2_1907_1025.avi	COBB	2.12132	26	Morning	0.392493	0.24724	3.41434	20.6637
VTB2_1907_1025.avi	COBB	3.04138	26	Morning	0.38826	0.155254	1.19853	3.40979
VTB2_1907_1025.avi	COBB	1.11803	26	Morning	0.185574	0.330027	5.90924	38.8804
VTB2_1907_1025.avi	COBB	2.23607	26	Morning	0.312682	1.50137	5.7221	34.2541
VTB2_1907_1025.avi	COBB	2.23607	26	Morning	0.194772	0.403243	5.79709	38.5783
VTB2_1907_1025.avi	COBB	3.53553	26	Morning	0.310013	1.0037	5.71971	38.3893
VTB2_1907_1025.avi	COBB	5.40833	26	Morning	0.449377	2.17517	4.94247	28.0941
VTB2_1907_1025.avi	COBB	5.22015	26	Morning	0.677322	2.50314	4.8578	25.9958
VTB2_1907_1025.avi	COBB	6.26498	26	Morning	0.391824	0.298924	4.29421	27.4596
VTB2_1907_1025.avi	COBB	3.90512	26	Morning	0.324833	0.0938514	0.76459	3.20259
VTB2_1907_1025.avi	COBB	1.11803	26	Morning	0.805425	4.13928	4.62586	22.1268
VTB2_1907_1025.avi	COBB	4.94975	26	Morning	0.579098	5.1063	4.99426	24.7579
VTB2_1907_1025.avi	COBB	8.27647	26	Morning	0.362303	0.247388	5.18591	44.5599
VTB2_1907_1025.avi	COBB	4.03113	26	Morning	0.404877	0.224793	2.88709	16.3362
VTB2_1907_1025.avi	COBB	3.5	26	Morning	0.389601	0.195803	2.04203	7.30036
VTB2_1907_1025.avi	COBB	2.91548	26	Morning	0.504526	3.43706	4.91963	24.485
VTB2_1907_1025.avi	COBB	6.7082	26	Morning	0.879434	4.64806	4.06945	17.3286
VTB2_1907_1025.avi	COBB	8.13941	26	Morning	1.01081	9.58766	3.44578	10.7067
VTB2_1907_1025.avi	COBB	11.2361	26	Morning	0.38464	0.356784	6.05388	55.1308
VTB2_1907_1025.avi	COBB	23.0489	26	Morning	0.469223	0.455232	3.17714	12.8462
VTB2_1907_1025.avi	COBB	27.7218	26	Morning	0.333499	1.45157	5.70806	36.9133
VTB2_1907_1025.avi	COBB	6.5192	26	Morning	0.291995	0.797747	5.47411	34.4204
VTB2_1907_1025.avi	COBB	1.5	26	Morning	0.999794	8.1968	3.33965	10.4948
VTB2_1907_1025.avi	COBB	7.76209	26	Morning	0.31711	0.921026	4.50371	21.3883
VTB2_1907_1025.avi	COBB	4.52769	26	Morning	1.04296	8.06221	3.02751	8.17603
VTB2_1907_1025.avi	COBB	8.20061	26	Morning	0.586869	3.31278	4.13652	17.2701
VTB2_1907_1025.avi	COBB	11.5	26	Morning	0.513556	2.11608	3.35634	10.2957
VTB2_1907_1025.avi	COBB	6.0208	26	Morning	0.351221	2.01334	7.7391	68.4255
VTB2_1907_1025.avi	COBB	10.8167	26	Morning	0.33997	1.19499	5.23075	30.2514
VTB2_1907_1025.avi	COBB	9.51315	26	Morning	0.546178	1.08543	4.10062	18.8187
VTB2_1907_1025.avi	COBB	3.80789	26	Morning	0.218271	0.480695	5.56387	36.5482
VTB2_1907_1025.avi	COBB	7.64853	26	Morning	0.684335	2.60083	4.68464	23.298
VTB2_1907_1025.avi	COBB	8.74643	26	Morning	0.362564	1.49039	5.7962	37.5128
VTB2_1907_1025.avi	COBB	10.5119	26	Morning	0.277016	0.808999	5.39736	32.1812
VTB2_1907_1025.avi	COBB	3.53553	26	Morning	0.156205	0.32248	7.51323	63.4509
VTB2_1907_1025.avi	COBB	4.30116	26	Morning	0.0786867	0.0348526	4.75781	27.0077
VTB2_1907_1025.avi	COBB	1	26	Morning	0.423262	0.391848	5.22246	41.2802
VTB2_1907_1025.avi	COBB	5	26	Morning	0.912167	5.01437	3.967	16.347
VTB2_1907_1025.avi	COBB	11.068	26	Morning	0.702113	2.62827	4.40822	21.597
VTB2_1907_1025.avi	COBB	11.5434	26	Morning	1.80903	18.701	2.80687	6.56438
VTB2_1907_1025.avi	COBB	13.2382	26	Morning	1.7035	17.3143	2.75998	6.03815
VTB2_1907_1025.avi	COBB	6.96419	26	Morning	0.358567	0.115795	0.912124	3.48219
VTB2_1907_1025.avi	COBB	3.80789	26	Morning	0.245407	0.58642	5.12208	29.7887
VTB2_1907_1025.avi	COBB	9.01388	26	Morning	0.155019	0.223431	6.75486	57.472
VTB2_1907_1025.avi	COBB	8.94427	26	Morning	0.960356	8.07943	3.32152	9.91305
VTB2_1907_1025.avi	COBB	8.60233	26	Morning	0.20338	0.535621	6.91991	53.0395
VTB2_1907_1025.avi	COBB	10.6888	26	Morning	0.105855	0.0658772	4.34812	25.1423
VTB2_1907_1025.avi	COBB	2.5	26	Morning	0.215504	0.330563	5.24879	32.4956
VTB2_1907_1025.avi	COBB	8.38153	26	Morning	0.388358	1.55225	5.47593	35.0763
VTB2_1907_1025.avi	COBB	8.06226	26	Morning	0.142918	0.120792	5.58774	43.5477
VTB2_1907_1025.avi	COBB	10.3078	26	Morning	0.450682	0.518423	4.11573	21.5086
VTB2_1907_1025.avi	COBB	2.82843	26	Morning	0.426349	0.301354	3.33527	17.7129
VTB2_1907_1025.avi	COBB	5.59017	26	Morning	0.312577	1.01754	6.07914	44.4238
VTB2_1907_1025.avi	COBB	12.0934	26	Morning	0.326265	1.32337	5.61238	34.0642
VTB2_1907_1025.avi	COBB	7.90569	26	Morning	0.392678	0.191499	1.87794	6.33012
VTB2_1907_1025.avi	COBB	3	26	Morning	1.55986	14.4607	2.90785	6.92607
VTB2_1907_1025.avi	COBB	13.7295	26	Morning	0.509611	3.66392	5.23424	28.5561
VTB2_1907_1025.avi	COBB	9.19239	26	Morning	0.696646	5.94952	4.05876	15.5859
VTB2_1907_1025.avi	COBB	10.9659	26	Morning	1.55403	15.3465	3.17314	8.80724
VTB2_1907_1025.avi	COBB	12.5897	26	Morning	0.40011	0.270711	4.30231	34.1074
VTB2_1907_1025.avi	COBB	6.08276	26	Morning	0.165835	0.296639	8.96703	103.948
VTB2_1907_1025.avi	COBB	8.86002	26	Morning	0.159129	0.24586	8.18936	83.1431
VTB2_1907_1025.avi	COBB	9.61769	26	Morning	0.16619	0.204465	6.2368	50.562
VTB2_1907_1025.avi	COBB	66.592	26	Morning	0.164918	0.214218	5.62754	36.5846
VTB2_1907_1025.avi	COBB	2.54951	26	Morning	0.147162	0.266882	8.13456	80.204
VTB2_1907_1025.avi	COBB	12.855	26	Morning	0.267417	0.780144	5.51257	35.3544
VTB2_1907_1025.avi	COBB	2.91548	26	Morning	0.402665	2.12908	4.67792	22.1823
VTB2_1907_1025.avi	COBB	4.24264	26	Morning	0.113299	0.0894599	5.09737	31.1826
VTB2_1907_1025.avi	COBB	2.23607	26	Morning	0.132056	0.0905361	4.47941	23.4961
VTB2_1907_1025.avi	COBB	2.5	26	Morning	0.274324	1.48653	7.41979	61.6067
VTB2_1907_1025.avi	COBB	10.3078	26	Morning	0.211531	0.801261	7.62169	65.3973
VTB2_1907_1025.avi	COBB	9.05539	26	Morning	0.338658	0.104058	0.934892	3.83822
VTB2_1907_1025.avi	COBB	4.5	26	Morning	0.35382	0.10054	0.181854	-0.698645
VTB2_1907_1025.avi	COBB	2.5	26	Morning	0.0882548	0.0320833	4.59135	29.5308
VTB2_1907_1025.avi	COBB	0.5	26	Morning	0.337445	1.82311	5.95193	37.0293
VTB2_1907_1025.avi	COBB	6.08276	26	Morning	0.455925	3.61026	5.92465	36.5792
VTB2_1907_1025.avi	COBB	9.34077	26	Morning	0.223948	0.374335	5.08805	31.5194
VTB2_1907_1025.avi	COBB	9.01388	26	Morning	0.46899	0.721436	5.97361	47.8644
VTB2_1907_1025.avi	COBB	9.55249	26	Morning	0.468875	0.702905	4.44336	23.4363
VTB2_1907_1025.avi	COBB	3.64005	26	Morning	0.486766	0.89327	5.50796	36.4079
VTB2_1907_1025.avi	COBB	4.60977	26	Morning	0.456958	2.00406	4.08653	17.6089
VTB2_1907_1025.avi	COBB	5.38516	26	Morning	1.01226	9.15746	3.42812	11.0956
VTB2_1907_1025.avi	COBB	8.94427	26	Morning	0.698612	2.13384	4.13539	19.8027
VTB2_1907_1025.avi	COBB	8.13941	26	Morning	0.410055	1.2986	3.8232	15.3309
VTB2_1907_1025.avi	COBB	9.60469	26	Morning	0.34541	1.11012	4.3631	19.8497
VTB2_1907_1025.avi	COBB	6.0208	26	Morning	0.148984	0.203698	5.94539	41.0265
VTB2_1907_1025.avi	COBB	2.91548	26	Morning	0.141687	0.156645	5.12235	30.1778
VTB2_1907_1025.avi	COBB	3.04138	26	Morning	0.27484	1.29553	6.33507	42.9517
VTB2_1907_1025.avi	COBB	3.90512	26	Morning	0.424826	2.89101	5.55557	31.7903
VTB2_1907_1025.avi	COBB	8.90225	26	Morning	0.404308	2.7015	5.47056	31.1153
VTB2_1907_1025.avi	COBB	7.63217	26	Morning	0.102049	0.0435649	4.03671	19.1988
VTB2_1907_1025.avi	COBB	3.20156	26	Morning	0.177446	0.401209	5.94301	38.7587
VTB2_1907_1025.avi	COBB	3.53553	26	Morning	0.548816	4.40124	4.90355	24.7698
VTB2_1907_1025.avi	COBB	10.3078	26	Morning	0.514093	3.1334	5.03251	28.4173
VTB2_1907_1025.avi	COBB	10	26	Morning	0.563535	1.58348	5.89779	40.3497
VTB2_1907_1025.avi	COBB	4.94975	26	Morning	0.11293	0.0943485	6.51434	54.8118
VTB2_1907_1025.avi	COBB	2.5	26	Morning	0.339943	0.0931415	0.199357	-0.480974
VTB2_1907_1025.avi	COBB	2.06155	26	Morning	0.100175	0.0643625	5.8007	43.7283
VTB2_1907_1025.avi	COBB	3.04138	26	Morning	0.249209	1.15309	7.22874	59.5314
VTB2_1907_1025.avi	COBB	12.1758	26	Morning	0.301456	2.00948	7.21434	54.4231
VTB2_1907_1025.avi	COBB	7.15891	26	Morning	0.31366	1.87834	6.97366	53.3874
VTB2_1907_1025.avi	COBB	9.6566	26	Morning	0.279501	1.27446	6.54032	46.7795
VTB2_1907_1025.avi	COBB	8.13941	26	Morning	0.389539	0.381072	5.86305	46.8856
VTB2_1907_1025.avi	COBB	3.60555	26	Morning	0.455113	0.519377	5.31053	40.2594
VTB2_1907_1025.avi	COBB	3.16228	26	Morning	0.199159	0.359123	5.05558	28.6115
VTB2_1907_1025.avi	COBB	3.64005	26	Morning	0.716499	7.97536	5.38153	32.1292
VTB2_1907_1025.avi	COBB	10.4043	26	Morning	0.253021	0.709252	5.30652	32.728
VTB2_1907_1025.avi	COBB	11.8533	26	Morning	0.242664	0.986407	6.87682	53.6977
VTB2_1907_1025.avi	COBB	16.5076	26	Morning	0.304897	1.07201	5.96731	41.5435
VTB2_1907_1025.avi	COBB	17.9234	26	Morning	0.655279	4.09786	3.70175	13.3502
VTB2_1907_1025.avi	COBB	14.1421	26	Morning	0.214609	0.414151	5.00739	28.6873
VTB2_1907_1025.avi	COBB	29.3981	26	Morning	0.212822	0.452845	6.22179	47.3012
VTB2_1907_1025.avi	COBB	4.30116	26	Morning	0.356717	1.3012	4.54951	21.9256
VTB2_1907_1025.avi	COBB	30.0167	26	Morning	0.190458	0.24678	4.08758	20.7389
VTB2_1907_1025.avi	COBB	3.3541	26	Morning	0.243864	0.527794	4.78293	24.8886
VTB2_1907_1025.avi	COBB	4.52769	26	Morning	0.393934	1.75674	4.76428	24.6244
VTB2_1907_1025.avi	COBB	5.09902	26	Morning	0.191216	0.292961	5.43537	36.1639
VTB2_1907_1025.avi	COBB	7.5	26	Morning	0.500287	2.2861	4.11258	17.8312
VTB2_1907_1025.avi	COBB	9.70824	26	Morning	1.30794	11.8795	2.89315	7.34908
VTB2_1907_1025.avi	COBB	11.5974	26	Morning	0.655189	3.8099	4.03623	17.8357
VTB2_1907_1025.avi	COBB	11.8533	26	Morning	0.543752	2.77335	4.1787	18.0283
VTB2_1907_1025.avi	COBB	8.63134	26	Morning	0.368541	1.31869	5.09577	28.3714
VTB2_1907_1025.avi	COBB	44.5	26	Morning	0.345136	0.898809	3.80556	15.0917
VTB2_1907_1025.avi	COBB	3.60555	26	Morning	0.166764	0.122853	3.32512	12.1853
VTB2_1907_1025.avi	COBB	2.23607	26	Morning	0.215654	0.592343	7.74438	68.2712
VTB2_1907_1025.avi	COBB	12.9035	26	Morning	0.111677	0.080936	5.79655	39.6341
VTB2_1907_1025.avi	COBB	3.60555	26	Morning	0.110746	0.0620752	4.92521	29.7879
VTB2_1907_1025.avi	COBB	4.30116	26	Morning	0.0896689	0.0387983	6.84042	69.419
VTB2_1907_1025.avi	COBB	7.2111	26	Morning	0.165725	0.375169	7.62287	67.0393
VTB2_1907_1025.avi	COBB	5.09902	26	Morning	0.180923	0.536264	7.38812	60.3156
VTB2_1907_1025.avi	COBB	5.83095	26	Morning	0.109533	0.0948798	6.32991	49.8088
VTB2_1907_1025.avi	COBB	3.90512	26	Morning	0.105761	0.0607169	5.79944	42.5496
VTB2_1907_1025.avi	COBB	2.06155	26	Morning	0.10168	0.0856241	8.07181	84.0561
VTB2_1907_1025.avi	COBB	1.41421	26	Morning	0.0919297	0.0359009	5.64053	45.3948
VTB2_1907_1025.avi	COBB	1.11803	26	Morning	0.502738	1.18739	6.56787	49.803
VTB2_1907_1025.avi	COBB	5.70088	26	Morning	0.552376	1.79805	6.73453	51.8022
VTB2_1907_1025.avi	COBB	8.38153	26	Morning	0.271953	0.744311	5.6984	36.7781
VTB2_1907_1025.avi	COBB	8.07775	26	Morning	0.231198	0.766357	6.57724	47.9502
VTB2_1907_1025.avi	COBB	3.3541	26	Morning	0.966276	6.87184	2.95761	7.59769
VTB2_1907_1025.avi	COBB	7.90569	26	Morning	0.448699	2.46189	5.17172	30.31
VTB2_1907_1025.avi	COBB	12.816	26	Morning	0.40867	1.95921	4.63914	22.7744
VTB2_1907_1025.avi	COBB	4.52769	26	Morning	0.377169	1.92368	6.00102	40.3052
VTB2_1907_1025.avi	COBB	3.04138	26	Morning	0.447002	0.531758	4.43785	24.8066
VTB2_1907_1025.avi	COBB	3	26	Morning	1.05917	6.30842	3.29671	9.79551
VTB2_1907_1025.avi	COBB	5.70088	26	Morning	0.0996893	0.0348786	3.51004	14.6115
VTB2_1907_1025.avi	COBB	2.54951	26	Morning	0.232621	0.562864	5.51503	35.3184
VTB2_1907_1025.avi	COBB	5.65685	26	Morning	0.358464	1.31464	4.49636	21.4394
VTB2_1907_1025.avi	COBB	5	26	Morning	1.60159	18.8072	2.7576	6.10391
VTB2_1907_1025.avi	COBB	8.86002	26	Morning	1.53058	13.9903	2.38774	4.08571
VTB2_1907_1025.avi	COBB	4.60977	26	Morning	0.255546	1.1078	7.1717	54.4266
VTB2_1907_1025.avi	COBB	7.15891	26	Morning	0.33182	1.49691	5.03086	26.0467
VTB2_1907_1025.avi	COBB	4.52769	26	Morning	1.30766	11.8162	2.73478	6.06751
VTB2_1907_1025.avi	COBB	8.5	26	Morning	1.60725	20.0237	2.85736	6.6837
VTB2_1907_1025.avi	COBB	8.13941	26	Morning	0.342323	1.73451	5.7718	36.7247
VTB2_1907_1025.avi	COBB	5.14782	26	Morning	0.339522	1.6627	6.54815	48.8808
VTB2_1907_1025.avi	COBB	7.63217	26	Morning	0.808131	6.40515	3.79002	13.9618
VTB2_1907_1025.avi	COBB	6.94622	26	Morning	0.226617	0.68162	6.11166	41.688
VTB2_1907_1025.avi	COBB	7.10634	26	Morning	0.302519	0.677366	3.90029	15.6726
VTB2_1907_1025.avi	COBB	2.54951	26	Morning	0.450922	2.88568	5.33166	30.2465
VTB2_1907_1025.avi	COBB	53.584	26	Morning	1.2696	12.381	3.2757	9.78765
VTB2_1907_1025.avi	COBB	9.84886	26	Morning	0.378153	1.3566	4.92107	26.8407
VTB2_1907_1025.avi	COBB	56.1894	26	Morning	0.283583	1.30476	8.00625	76.6524
VTB2_1907_1025.avi	COBB	9.43398	26	Morning	0.444183	1.70364	3.78659	14.5016
VTB2_1907_1025.avi	COBB	13.2004	26	Morning	0.37204	1.3633	4.28194	18.9238
VTB2_1907_1025.avi	COBB	5.22015	26	Morning	0.225042	0.564391	6.40956	46.647
VTB2_1907_1025.avi	COBB	3.60555	26	Morning	0.473219	2.95195	5.50985	33.8979
VTB2_1907_1025.avi	COBB	33.1851	26	Morning	0.879874	6.90881	3.91878	16.0025
VTB2_1907_1025.avi	COBB	14.1421	26	Morning	1.02178	8.67783	3.28431	9.88411
VTB2_1907_1025.avi	COBB	9.19239	26	Morning	0.912102	7.36336	3.7724	13.7564
VTB2_1907_1025.avi	COBB	6.7082	26	Morning	0.505212	2.94627	5.16182	30.6615
VTB2_1907_1025.avi	COBB	9.84886	26	Morning	0.344671	1.35131	5.97751	41.08
VTB2_1907_1025.avi	COBB	9.55249	26	Morning	0.216463	0.432411	6.46048	49.9599
VTB2_1907_1025.avi	COBB	4.03113	26	Morning	0.179848	0.258706	6.96661	62.8883
VTB2_1907_1025.avi	COBB	3.60555	26	Morning	0.776327	4.75606	3.73153	14.5891
VTB2_1907_1025.avi	COBB	25.807	26	Morning	0.529638	3.77792	5.61419	35.7099
VTB2_1907_1025.avi	COBB	24.5204	26	Morning	1.23763	11.6112	3.17491	9.5898
VTB2_1907_1025.avi	COBB	10.1242	26	Morning	0.986247	10.2573	3.77537	13.478
VTB2_1907_1025.avi	COBB	8	26	Morning	0.225411	0.553113	6.83051	55.135
VTB2_1907_1025.avi	COBB	4.30116	26	Morning	0.13419	0.0978013	6.03117	58.7357
VTB2_1907_1025.avi	COBB	2.54951	26	Morning	0.105889	0.0511389	4.20738	25.8616
VTB2_1907_1025.avi	COBB	1.80278	26	Morning	0.548744	4.09927	5.07302	26.2839
VTB2_1907_1025.avi	COBB	6.18466	26	Morning	0.899736	6.24609	3.19082	9.33779
VTB2_1907_1025.avi	COBB	9.19239	26	Morning	1.48397	14.6501	2.8606	6.96431
VTB2_1907_1025.avi	COBB	17.1026	26	Morning	1.71531	14.9023	2.3503	4.39849
VTB2_1907_1025.avi	COBB	45.6508	26	Morning	0.737412	5.89891	4.45558	20.6403
VTB2_1907_1025.avi	COBB	32.249	26	Morning	0.648824	3.64773	4.03505	18.361
VTB2_1907_1025.avi	COBB	7.2111	26	Morning	1.25558	10.7442	3.27508	10.5265
VTB2_1907_1025.avi	COBB	22.6716	26	Morning	0.891858	6.2287	3.302	10.1605
VTB2_1907_1025.avi	COBB	10.6888	26	Morning	1.70041	19.0928	2.66344	5.60869
VTB2_1907_1025.avi	COBB	11.068	26	Morning	0.171474	0.186599	5.69809	47.5527
VTB2_1907_1025.avi	COBB	5.85235	26	Morning	0.123286	0.106809	7.57517	78.0992
VTB2_1907_1025.avi	COBB	4.12311	26	Morning	0.499406	2.70951	4.54702	20.9737
VTB2_1907_1025.avi	COBB	5.38516	26	Morning	0.247002	0.701949	5.62681	34.2657
VTB2_1907_1025.avi	COBB	3.5	26	Morning	0.358855	1.85774	6.2121	42.1341
VTB2_1907_1025.avi	COBB	6.32456	26	Morning	0.222793	0.500922	5.34422	31.2752
VTB2_1907_1025.avi	COBB	3.53553	26	Morning	0.315943	1.31476	5.98839	40.1614
VTB2_1907_1025.avi	COBB	5.22015	26	Morning	0.597279	4.76422	5.23648	29.4167
VTB2_1907_1025.avi	COBB	11.2361	26	Morning	0.730153	4.64212	3.71371	13.5412
VTB2_1907_1025.avi	COBB	4.60977	26	Morning	0.672625	4.9307	4.90959	26.2288
VTB2_1907_1025.avi	COBB	11.6726	26	Morning	0.550243	3.63129	4.91966	25.6766
VTB2_1907_1025.avi	COBB	6.0208	26	Morning	0.637238	4.82249	5.05143	27.4778
VTB2_1907_1025.avi	COBB	4.52769	26	Morning	0.741825	4.22154	3.46784	11.7241
VTB2_1907_1025.avi	COBB	26.0768	26	Morning
VTB2_1907_1025.avi	COBB	7.51665	26	Morning	0.282369	1.04823	7.08309	58.4821
VTB2_1907_1025.avi	COBB	11.0454	26	Morning	0.158583	0.26285	7.01979	64.4607
VTB2_1907_1025.avi	COBB	5.02494	26	Morning	0.26635	1.12217	6.24198	42.2971
VTB2_1907_1025.avi	COBB	7.28011	26	Morning	0.224165	0.365321	4.98859	30.7474
VTB2_1907_1025.avi	COBB	24.4387	26	Morning	0.863011	7.77892	4.198	17.5209
VTB2_1907_1025.avi	COBB	43.8634	26	Morning	1.02229	8.57431	3.64775	13.4811
VTB2_1907_1025.avi	COBB	11.4127	26	Morning	0.154035	0.106651	4.37468	27.611
VTB2_1907_1025.avi	COBB	30.4015	26	Morning	0.346599	1.6232	7.02228	56.2791
VTB2_1907_1025.avi	COBB	30.8058	26	Morning	0.339378	1.22231	5.30796	30.6873
VTB2_1907_1025.avi	COBB	9.21954	26	Morning	0.540154	2.74926	4.83913	27.1313
VTB2_1907_1025.avi	COBB	7.43303	26	Morning	0.187783	0.151046	3.79133	19.0512
VTB2_1907_1025.avi	COBB	1.80278	26	Morning	0.154664	0.109085	4.22791	28.0059
VTB2_1907_1025.avi	COBB	1.58114	26	Morning	0.325464	1.01415	5.62277	48.9267
VTB2_1907_1025.avi	COBB	4.92443	26	Morning	0.23756	0.383121	4.37589	21.6795
VTB2_1907_1025.avi	COBB	2.12132	26	Morning	0.1258	0.0742939	4.74909	28.4073
VTB2_1907_1025.avi	COBB	3.80789	26	Morning	0.293727	0.838768	4.74352	23.9491
VTB2_1907_1025.avi	COBB	6.80074	26	Morning	0.668147	3.97025	3.94878	16.3391
VTB2_1907_1025.avi	COBB	5.85235	26	Morning	0.757105	5.19061	4.02355	16.4809
VTB2_1907_1025.avi	COBB	7.64853	26	Morning	0.603086	1.8636	2.87259	8.15781
VTB2_1907_1025.avi	COBB	3.60555	26	Morning	0.307164	0.519524	3.72313	17.2159
VTB2_1907_1025.avi	COBB	4.03113	26	Morning	0.21121	0.281715	4.70727	28.0916
VTB2_1907_1025.avi	COBB	2.5	26	Morning	0.267104	0.404414	4.47063	27.179
VTB2_1907_1025.avi	COBB	5	26	Morning	0.5587	3.90003	5.49544	33.6917
VTB2_1907_1025.avi	COBB	10.5475	26	Morning	0.473669	1.63899	4.34489	21.8308
VTB2_1907_1025.avi	COBB	8.73212	26	Morning	0.452634	1.66236	4.86398	27.3889
VTB2_1907_1025.avi	COBB	6.94622	26	Morning	0.470244	2.06935	4.75962	24.4344
VTB2_1907_1025.avi	COBB	6.10328	26	Morning	0.186754	0.301739	7.03357	58.9632
VTB2_1907_1025.avi	COBB	6.5192	26	Morning	0.305442	0.895169	5.46623	33.4513
VTB2_1907_1025.avi	COBB	11.0114	26	Morning	0.290436	1.31667	7.51201	65.1247
VTB2_1907_1025.avi	COBB	8.5	26	Morning	0.272095	0.61729	6.22688	50.1431
VTB2_1907_1025.avi	COBB	9.61769	26	Morning	0.26192	0.62681	6.40992	50.3546
VTB2_1907_1025.avi	COBB	4.272	26	Morning	0.469665	1.77145	4.61341	23.2417
VTB2_1907_1025.avi	COBB	18.0278	26	Morning	0.47892	1.34025	3.36524	11.3922
VTB2_1907_1025.avi	COBB	43.566	26	Morning	0.94265	4.93278	2.84199	7.9803
VTB2_1907_1025.avi	COBB	33.4552	26	Morning	0.511629	2.75669	5.63376	37.5009
VTB2_1907_1025.avi	COBB	8.5	26	Morning	0.346948	1.39443	5.27422	28.7454
VTB2_1907_1025.avi	COBB	9.30054	26	Morning	0.271172	0.568311	4.95049	27.4216
VTB2_1907_1025.avi	COBB	5.59017	26	Morning	0.237115	0.399598	6.3837	54.7328
VTB2_1907_1025.avi	COBB	35.203	26	Morning	0.379407	1.43543	4.41102	20.1979
VTB2_1907_1025.avi	COBB	26.0432	26	Morning	0.796513	7.73535	4.46195	19.8805
VTB2_1907_1025.avi	COBB	27.0185	26	Morning	0.499541	2.18384	4.40643	20.741
VTB2_1907_1025.avi	COBB	10.7935	26	Morning	0.476138	2.03531	4.65119	23.8455
VTB2_1907_1025.avi	COBB	11.2361	26	Morning	0.370852	1.21294	5.01535	27.9043
VTB2_1907_1025.avi	COBB	9.30054	26	Morning	0.184068	0.191269	5.62085	41.2212
VTB2_1907_1025.avi	COBB	3.04138	26	Morning	0.290702	0.589736	4.42624	21.8836
VTB2_1907_1025.avi	COBB	4.92443	26	Morning	0.765343	5.73386	4.33272	19.8775
VTB2_1907_1025.avi	COBB	11.4018	26	Morning	0.305379	1.03838	5.43191	32.0281
VTB2_1907_1025.avi	COBB	8.27647	26	Morning	0.125399	0.0880872	5.01946	33.3664
VTB2_1907_1025.avi	COBB	2.5	26	Morning	0.551675	4.58969	5.4128	30.5891
VTB2_1907_1025.avi	COBB	10.5475	26	Morning	0.73356	6.7969	4.85769	24.4828
VTB2_1907_1025.avi	COBB	10.5948	26	Morning	0.171306	0.177868	4.15254	20.1175
VTB2_1907_1025.avi	COBB	4.52769	26	Morning	0.144533	0.153287	6.3601	52.3559
VTB2_1907_1025.avi	COBB	3.5	26	Morning	0.110556	0.0620108	7.13748	71.4879
VTB2_1907_1025.avi	COBB	1	26	Morning	0.455647	2.04724	4.63534	23.0211
VTB2_1907_1025.avi	COBB	5.83095	26	Morning	0.490283	2.15334	4.50198	21.3701
VTB2_1907_1025.avi	COBB	9.5	26	Morning	0.270697	0.717933	6.40631	48.4724
VTB2_1907_1025.avi	COBB	28.0179	26	Morning	0.231637	0.41613	6.03238	47.2895
VTB2_1907_1025.avi	COBB	4.60977	26	Morning	0.482356	1.80508	4.09969	18.112
VTB2_1907_1025.avi	COBB	6.10328	26	Morning	0.322931	0.788022	4.51574	22.5836
VTB2_1907_1025.avi	COBB	8	26	Morning	0.882008	5.98161	3.69895	13.6703
VTB2_1907_1025.avi	COBB	8.74643	26	Morning	0.433944	1.36287	3.98238	17.0698
VTB2_1907_1025.avi	COBB	6.5	26	Morning	0.360541	0.80834	3.68715	15.0744
VTB2_1907_1025.avi	COBB	10.2956	26	Morning	1.14973	12.0435	3.76192	13.9863
VTB2_1907_1025.avi	COBB	16.3783	26	Morning	0.793259	6.63394	4.22391	17.6593
VTB2_1907_1025.avi	COBB	9.30054	26	Morning	0.340471	1.38092	5.05684	26.7171
VTB2_1907_1025.avi	COBB	4.60977	26	Morning
VTB2_1907_1025.avi	COBB	6.36396	26	Morning	0.197548	0.532938	7.8378	68.9439
VTB2_1907_1025.avi	COBB	6.5	26	Morning	0.196224	0.414555	6.32499	45.217
VTB2_1907_1025.avi	COBB	4.52769	26	Morning	0.234501	0.704989	8.15889	76.3015
VTB2_1907_1025.avi	COBB	7.43303	26	Morning	0.676519	3.11435	3.36509	11.496
VTB2_1907_1025.avi	COBB	8.06226	26	Morning	0.94556	8.63934	3.5015	11.0366
VTB2_1907_1025.avi	COBB	6.08276	26	Morning	0.637702	5.69026	4.71745	21.7087
VTB2_1907_1025.avi	COBB	7.81025	26	Morning	0.281786	0.728094	5.18832	30.5574
VTB2_1907_1025.avi	COBB	6.32456	26	Morning	0.255169	0.76688	5.9272	39.6973
VTB2_1907_1025.avi	COBB	7.43303	26	Morning	0.430468	2.37855	4.89334	23.9626
VTB2_1907_1025.avi	COBB	8.13941	26	Morning	0.219323	0.3809	6.62227	55.4891
VTB2_1907_1025.avi	COBB	8.544	26	Morning	0.280113	0.790618	6.30517	43.7418
VTB2_1907_1025.avi	COBB	5.59017	26	Morning	0.414205	2.20126	5.35309	29.9038
VTB2_1907_1025.avi	COBB	8.01561	26	Morning	0.263398	0.76701	7.44395	65.2362
VTB2_1907_1025.avi	COBB	5.59017	26	Morning	0.326201	1.22202	5.64795	34.5334
VTB2_1907_1025.avi	COBB	4.94975	26	Morning	0.217701	0.613498	7.74445	69.3574
VTB2_1907_1025.avi	COBB	15.6605	26	Morning	0.374176	2.11673	6.07088	39.2442
VTB2_1907_1025.avi	COBB	10.3078	26	Morning	0.173096	0.246254	5.76137	39.8876
VTB2_1907_1025.avi	COBB	3.53553	26	Morning	0.111359	0.0585011	4.5723	27.3025
VTB2_1907_1025.avi	COBB	2.5	26	Morning	0.22365	0.47892	6.34497	49.5551
VTB2_1907_1025.avi	COBB	3.3541	26	Morning	0.166148	0.216085	5.40277	34.1196
VTB2_1907_1025.avi	COBB	1.80278	26	Morning	0.226963	0.452266	6.01778	44.5364
VTB2_1907_1025.avi	COBB	4.03113	26	Morning	0.400704	1.80903	5.19953	29.2894
VTB2_1907_1025.avi	COBB	12.5897	26	Morning	0.711823	3.96506	3.33064	10.5595
VTB2_1907_1025.avi	COBB	6.0208	26	Morning	0.410085	1.94651	5.37179	32.0202
VTB2_1907_1025.avi	COBB	5.02494	26	Morning	0.372773	1.2097	4.37314	20.4384
VTB2_1907_1025.avi	COBB	8.24621	26	Morning	1.04258	7.15561	3.20457	10.2081
VTB2_1907_1025.avi	COBB	13.2098	26	Morning	0.852052	5.35435	3.17991	9.6361
VTB2_1907_1025.avi	COBB	8.73212	26	Morning	0.597373	3.93634	5.2106	30.3497
VTB2_1907_1025.avi	COBB	8.60233	26	Morning	0.133898	0.0853256	4.05083	19.8067
VTB2_1907_1025.avi	COBB	4.03113	26	Morning	0.106111	0.0580529	5.26567	36.7535
VTB2_1907_1025.avi	COBB	2.5	26	Morning	0.0967634	0.0364498	5.67229	47.1459
VTB2_1907_1025.avi	COBB	2	26	Morning	0.103796	0.0463568	4.26807	25.2686
VTB2_1907_1025.avi	COBB	1.5	26	Morning	0.182331	0.284584	6.73262	67.1145
VTB2_1907_1025.avi	COBB	3	26	Morning	0.19401	0.296631	4.84114	27.9313
VTB2_1907_1025.avi	COBB	51.7228	26	Morning	0.299467	1.01828	5.35853	30.4252
VTB2_1907_1025.avi	COBB	51.87	26	Morning	0.384575	1.8065	5.78881	36.3093
VTB2_1907_1025.avi	COBB	11.7686	26	Morning	0.553129	4.8664	5.59734	32.2744
VTB2_1907_1025.avi	COBB	19.3132	26	Morning	0.485478	0.524311	3.2782	13.3549
VTB2_1907_1025.avi	COBB	9.01388	26	Morning	0.523385	0.976757	4.33469	21.2931
VTB2_1907_1025.avi	COBB	18.4391	26	Morning	0.513249	3.35283	5.0172	26.1431
VTB2_1907_1025.avi	COBB	9.01388	26	Morning	0.23053	0.690496	7.15245	60.1732
VTB2_1907_1025.avi	COBB	7.2111	26	Morning	0.209727	0.335658	6.55819	54.948
VTB2_1907_1025.avi	COBB	4.272	26	Morning	0.387674	1.24741	4.1109	17.6446
VTB2_1907_1025.avi	COBB	11.8004	26	Morning	0.823112	5.34347	3.4668	11.8634
VTB2_1907_1025.avi	COBB	15.2069	26	Morning	0.359901	1.09253	5.1504	31.1617
VTB2_1907_1025.avi	COBB	9.43398	26	Morning	0.334384	0.786498	4.0675	17.6246
VTB2_1907_1025.avi	COBB	6.08276	26	Morning	0.813249	8.25291	4.17754	16.8041
VTB2_1907_1025.avi	COBB	10.5119	26	Morning	0.256923	0.415583	4.28128	21.0667
VTB2_1907_1025.avi	COBB	5.02494	26	Morning	0.473807	2.27763	4.40814	20.3863
VTB2_1907_1025.avi	COBB	7.10634	26	Morning	0.267846	0.556198	4.7372	26.1638
VTB2_1907_1025.avi	COBB	4.74342	26	Morning	0.290403	0.59645	4.56749	24.4605
VTB2_1907_1025.avi	COBB	11.4018	26	Morning	0.634173	3.8103	4.10684	17.1556
VTB2_1907_1025.avi	COBB	12.2577	26	Morning	0.29512	0.600764	4.40499	22.7043
VTB2_1907_1025.avi	COBB	9.70824	26	Morning
VTB2_1907_1025.avi	COBB	16.0312	26	Morning	0.369849	1.06223	3.91415	16.4933
VTB2_1907_1025.avi	COBB	9.48683	26	Morning	0.261475	0.532395	5.29116	33.8047
VTB2_1907_1025.avi	COBB	5.02494	26	Morning	0.763031	6.10415	4.22319	17.6962
VTB2_1907_1025.avi	COBB	8.01561	26	Morning	0.937002	7.02929	3.34042	10.5578
VTB2_1907_1025.avi	COBB	10.0125	26	Morning	0.294252	1.04464	6.51468	46.8526
VTB2_1907_1025.avi	COBB	15.1822	26	Morning	0.200797	0.528939	7.03253	57.7868
VTB2_1907_1025.avi	COBB	4.71699	26	Morning	0.318415	1.23616	5.1347	27.3325
VTB2_1907_1025.avi	COBB	3.20156	26	Morning	0.218982	0.38513	5.9507	40.8177
VTB2_1907_1025.avi	COBB	2.54951	26	Morning	0.249263	0.706861	6.53923	51.9374
VTB2_1907_1025.avi	COBB	3.53553	26	Morning	0.214711	0.387631	5.12237	31.6416
VTB2_1907_1025.avi	COBB	11.6726	26	Morning	0.74382	5.50506	4.20768	18.0138
VTB2_1907_1025.avi	COBB	10.0623	26	Morning	0.540314	2.46364	3.7222	13.4678
VTB2_1907_1025.avi	COBB	12.3693	26	Morning	0.327396	1.08055	5.00664	27.9756
VTB2_1907_1025.avi	COBB	11.1803	26	Morning	0.384818	1.39877	5.07172	29.3236
VTB2_1907_1025.avi	COBB	15.6285	26	Morning	0.250639	0.592366	6.30065	45.7095
VTB2_1907_1025.avi	COBB	9.43398	26	Morning	0.243419	0.711624	5.98098	38.9499
VTB2_1907_1025.avi	COBB	5.5	26	Morning	0.32553	1.29713	6.53871	49.3549
VTB2_1907_1025.avi	COBB	9.05539	26	Morning	0.3923	1.3316	5.37755	34.3163
VTB2_1907_1025.avi	COBB	11.5974	26	Morning	0.124136	0.0782385	4.69842	32.1819
VTB2_1907_1025.avi	COBB	37.7127	26	Morning	0.150894	0.0921177	3.77541	17.3565
VTB2_1907_1025.avi	COBB	3.04138	26	Morning	0.2197	0.532295	6.30899	43.631
VTB2_1907_1025.avi	COBB	37.6198	26	Morning	0.231139	0.517912	5.51597	33.488
VTB2_1907_1025.avi	COBB	5	26	Morning	0.249974	0.427716	4.35607	21.3545
VTB2_1907_1025.avi	COBB	26.5801	26	Morning	0.198897	0.302965	4.53406	22.545
VTB2_1907_1025.avi	COBB	5.14782	26	Morning	0.269601	0.561982	5.29115	34.5217
VTB2_1907_1025.avi	COBB	31.0846	26	Morning	0.398914	1.41544	5.4373	35.32
VTB2_1907_1025.avi	COBB	6.26498	26	Morning	0.213195	0.283974	5.30164	37.5945
VTB2_1907_1025.avi	COBB	32.6382	26	Morning	0.317636	0.6955	4.21801	20.3387
VTB2_1907_1025.avi	COBB	31.3249	26	Morning	0.545548	2.54075	4.59096	23.0198
VTB2_1907_1025.avi	COBB	5.09902	26	Morning	0.331373	1.08063	5.75711	40.056
VTB2_1907_1025.avi	COBB	6.0208	26	Morning	0.234213	0.452603	7.12312	69.8525
VTB2_1907_1025.avi	COBB	31.9883	26	Morning	0.238334	0.373701	4.45395	24.2453
VTB2_1907_1025.avi	COBB	37.6962	26	Morning	0.160015	0.174285	5.7414	42.4262
VTB2_1907_1025.avi	COBB	3	26	Morning	0.254485	0.589963	4.81044	25.4913
VTB2_1907_1025.avi	COBB	3.20156	26	Morning	0.249714	0.836562	6.38739	45.3326
VTB2_1907_1025.avi	COBB	8.8459	26	Morning	0.20452	0.374697	6.31348	49.5029
VTB2_1907_1025.avi	COBB	3.53553	26	Morning	0.255632	0.733374	5.966	39.0169
VTB2_1907_1025.avi	COBB	6.0208	26	Morning	0.434522	2.25195	5.18661	28.1691
VTB2_1907_1025.avi	COBB	8.63134	26	Morning	0.325776	1.57153	7.32426	61.8137
VTB2_1907_1025.avi	COBB	6.80074	26	Morning	0.250341	0.646548	6.82691	59.5553
VTB2_1907_1025.avi	COBB	13.5093	26	Morning	0.178614	0.236654	6.43297	60.0893
VTB2_1907_1025.avi	COBB	10.2591	26	Morning	0.183963	0.221039	4.61423	24.1934
VTB2_1907_1025.avi	COBB	4.92443	26	Morning	0.271189	0.531627	4.25165	20.623
VTB2_1907_1025.avi	COBB	8.13941	26	Morning	0.283824	0.457046	3.77326	16.5253
VTB2_1907_1025.avi	COBB	2.69258	26	Morning	0.457441	1.66007	3.96026	16.08
VTB2_1907_1025.avi	COBB	7.90569	26	Morning	0.587513	2.23585	3.20804	10.3643
VTB2_1907_1025.avi	COBB	7.76209	26	Morning	0.909734	8.22163	3.98121	15.416
VTB2_1907_1025.avi	COBB	8.544	26	Morning	1.12769	11.8565	3.49346	11.1755
VTB2_1907_1025.avi	COBB	7.56637	26	Morning	0.150404	0.141244	5.88177	44.0041
VTB2_1907_1025.avi	COBB	5.02494	26	Morning	0.243934	0.805595	6.49364	45.7979
VTB2_1907_1025.avi	COBB	3.5	26	Morning	0.222159	0.509857	5.94556	39.9868
VTB2_1907_1025.avi	COBB	1.80278	26	Morning	0.397405	1.80233	4.49351	19.9632
VTB2_1907_1025.avi	COBB	6.40312	26	Morning	0.544186	3.27123	4.98413	26.9102
VTB2_1907_1025.avi	COBB	13.4629	26	Morning	0.89312	7.21403	3.64179	12.4644
VTB2_1907_1025.avi	COBB	13.9463	26	Morning	0.298516	0.665493	4.4082	22.6674
VTB2_1907_1025.avi	COBB	10.3078	26	Morning	0.659662	4.65319	5.06301	27.6925
VTB2_1907_1025.avi	COBB	14.3962	26	Morning	1.01547	8.83767	3.83471	15.2478
VTB2_1907_1025.avi	COBB	12.0416	26	Morning	0.486959	1.8975	4.17252	18.5447
VTB2_1907_1025.avi	COBB	11.2361	26	Morning	1.0804	8.93241	3.6728	13.7087
VTB2_1907_1025.avi	COBB	13.8293	26	Morning	0.96896	7.24436	3.51353	11.9348
VTB2_1907_1025.avi	COBB	36.0902	26	Morning	0.505475	2.81255	5.11022	29.5565
VTB2_1907_1025.avi	COBB	11.4237	26	Morning	0.503785	2.07434	4.12618	18.9126
VTB2_1907_1025.avi	COBB	11.0114	26	Morning	0.243	0.533448	4.91366	26.7652
VTB2_1907_1025.avi	COBB	3.90512	26	Morning	0.302236	0.97235	5.75897	37.7897
VTB2_1907_1025.avi	COBB	5.59017	26	Morning	0.183553	0.18983	5.48152	41.9909
VTB2_1907_1025.avi	COBB	3	26	Morning	0.177063	0.187733	4.47462	25.0912
VTB2_1907_1025.avi	COBB	3.53553	26	Morning	0.354587	0.896339	4.01652	17.803
VTB2_1907_1025.avi	COBB	3.3541	26	Morning	0.203518	0.245459	4.36287	22.6516
VTB2_1907_1025.avi	COBB	2.5	26	Morning	0.446048	2.6545	4.78444	22.63
VTB2_1907_1025.avi	COBB	7.38241	26	Morning	0.635172	4.37048	4.25959	18.5714
VTB2_1907_1025.avi	COBB	8.5	26	Morning	0.181032	0.234646	5.24352	32.8059
VTB2_1907_1025.avi	COBB	4.03113	26	Morning	0.117591	0.0802888	5.91784	46.6454
VTB2_1907_1025.avi	COBB	1.41421	26	Morning	0.182059	0.242843	6.57939	57.5451
VTB2_1907_1025.avi	COBB	2.5	26	Morning	0.198401	0.421046	5.57525	36.0182
VTB2_1907_1025.avi	COBB	3.60555	26	Morning	0.210258	0.562204	7.07521	58.1697
VTB2_1907_1025.avi	COBB	3.04138	26	Morning	0.142073	0.141628	6.20158	49.0677
VTB2_1907_1025.avi	COBB	4.74342	26	Morning	0.122533	0.092632	6.45632	54.1601
VTB2_1907_1025.avi	COBB	1.11803	26	Morning	0.118099	0.14705	10.2503	129.846
VTB2_1907_1025.avi	COBB	1.58114	26	Morning	0.163352	0.149346	4.20957	23.7276
VTB2_1907_1025.avi	COBB	1.11803	26	Morning	0.127892	0.0597934	4.06514	21.7848
VTB2_1907_1025.avi	COBB	2	26	Morning	0.117235	0.0843459	5.82595	72.7159
VTB2_1907_1025.avi	COBB	1.5	26	Morning	0.147886	0.175811	5.94703	44.0728
VTB2_1907_1025.avi	COBB	3.20156	26	Morning	0.393496	2.64671	6.24614	41.521
VTB2_1907_1025.avi	COBB	8.86002	26	Morning	0.260193	0.684358	6.4393	51.6051
VTB2_1907_1025.avi	COBB	7.15891	26	Morning	0.777461	5.73493	3.86916	15.0643
VTB2_1907_1025.avi	COBB	8.544	26	Morning	0.288692	0.895278	5.2976	29.9732
VTB2_1907_1025.avi	COBB	18.3576	26	Morning	0.328117	2.24971	7.35597	59.3434
VTB2_1907_1025.avi	COBB	13.7295	26	Morning	0.308617	0.991645	4.98139	26.0452
VTB2_1907_1025.avi	COBB	13.9014	26	Morning	0.25521	0.746857	6.07589	40.8095
VTB2_1907_1025.avi	COBB	10.5119	26	Morning	0.206045	0.408453	5.56054	36.155
VTB2_1907_1025.avi	COBB	7.5	26	Morning	1.06571	8.78202	3.40674	11.245
VTB2_1907_1025.avi	COBB	12.9808	26	Morning	0.483207	1.83084	3.69776	13.9435
VTB2_1907_1025.avi	COBB	10.4043	26	Morning	0.346995	1.36489	5.46703	32.3911
VTB2_1907_1025.avi	COBB	9.17878	26	Morning	0.795375	7.54713	4.32507	18.6003
VTB2_1907_1025.avi	COBB	14.6373	26	Morning	0.678556	4.82356	4.24237	18.39
VTB2_1907_1025.avi	COBB	13.0863	26	Morning	0.238358	0.504792	4.88722	27.0316
VTB2_1907_1025.avi	COBB	6.57647	26	Morning	1.19181	11.0969	3.02198	7.87417
VTB2_1907_1025.avi	COBB	8.48528	26	Morning	0.172836	0.208325	5.45789	39.395
VTB2_1907_1025.avi	COBB	4.71699	26	Morning	0.126854	0.0582631	4.49149	27.6074
VTB2_1907_1025.avi	COBB	2.5	26	Morning	0.0959045	0.0395674	5.61158	41.9809
VTB2_1907_1025.avi	COBB	2.06155	26	Morning	0.114716	0.0753005	6.39464	55.3896
VTB2_1907_1025.avi	COBB	2.23607	26	Morning	0.355296	2.35324	5.93433	35.3624
VTB2_1907_1025.avi	COBB	2.69258	26	Morning	0.11884	0.0873668	5.90563	42.851
VTB2_1907_1025.avi	COBB	1.5	26	Morning	0.157843	0.199664	5.37348	32.6692
VTB2_1907_1025.avi	COBB	1	26	Morning	0.11886	0.100071	4.83338	26.8424
VTB2_1907_1025.avi	COBB	2.69258	26	Morning	0.265174	0.690147	5.62749	38.6022
VTB2_1907_1025.avi	COBB	2.5	26	Morning	0.371145	1.54741	4.64313	22.4805
VTB2_1907_1025.avi	COBB	7.2111	26	Morning	0.207203	0.598454	7.52889	63.2502
VTB2_1907_1025.avi	COBB	4.74342	26	Morning	0.289546	0.725801	5.28	32.1844
VTB2_1907_1025.avi	COBB	3.90512	26	Morning	0.283464	0.81332	6.12738	42.2606
VTB2_1907_1025.avi	COBB	5.22015	26	Morning	0.263336	0.630684	6.01162	43.2748
VTB2_1907_1025.avi	COBB	5.40833	26	Morning	0.389616	1.74773	5.70821	38.3123
VTB2_1907_1025.avi	COBB	7.63217	26	Morning	0.275665	0.643295	4.71182	24.0878
VTB2_1907_1025.avi	COBB	4.74342	26	Morning	0.433649	2.70259	5.69493	36.4424
VTB2_1907_1025.avi	COBB	9.30054	26	Morning	0.257422	0.44549	5.21758	34.9534
VTB2_1907_1025.avi	COBB	2.5	26	Morning	0.654383	4.07211	4.32298	20.1574
VTB2_1907_1025.avi	COBB	11.5974	26	Morning	0.488546	3.14875	5.60372	33.7213
VTB2_1907_1025.avi	COBB	14.151	26	Morning	0.583321	4.03801	4.52199	20.5187
VTB2_1907_1025.avi	COBB	12.7475	26	Morning	0.260691	0.521085	4.39442	20.8734
VTB2_1907_1025.avi	COBB	50.9362	26	Morning	0.727578	7.66139	4.63668	20.8567
VTB2_1907_1025.avi	COBB	13.2382	26	Morning	0.296009	0.842113	4.433	19.8744
VTB2_1907_1025.avi	COBB	9.34077	26	Morning	0.132517	0.107282	5.01971	31.5411
VTB2_1907_1025.avi	COBB	4.12311	26	Morning	0.175592	0.220162	5.96291	44.5796
VTB2_1907_1025.avi	COBB	2.06155	26	Morning	0.182604	0.288329	6.40968	50.314
VTB2_1907_1025.avi	COBB	2.54951	26	Morning	0.221158	0.59773	6.12402	41.3488
VTB2_1907_1025.avi	COBB	4.272	26	Morning	0.135811	0.068833	3.51012	16.1375
VTB2_1907_1025.avi	COBB	2.06155	26	Morning	0.13508	0.0713968	3.27774	12.1165
VTB2_1907_1025.avi	COBB	1.58114	26	Morning	0.104057	0.156438	10.0486	123.172
VTB2_1907_1025.avi	COBB	2.23607	26	Morning	0.141479	0.274107	8.36258	80.6575
VTB2_1907_1025.avi	COBB	2.5	26	Morning	0.103768	0.0610359	4.63409	25.4043
VTB2_1907_1025.avi	COBB	1.41421	26	Morning	0.155332	0.201016	5.48229	36.5057
VTB2_1907_1025.avi	COBB	2.23607	26	Morning	0.166459	0.227652	5.58985	35.9071
VTB2_1907_1025.avi	COBB	2.91548	26	Morning	0.16441	0.243443	5.34075	32.2538
VTB2_1907_1025.avi	COBB	4	26	Morning	0.110146	0.076931	5.34743	35.5825
VTB2_1907_1025.avi	COBB	2.5	26	Morning	0.386346	1.5277	5.11542	29.3409
VTB2_1907_1025.avi	COBB	6.04152	26	Morning	0.217547	0.451838	6.46667	49.8329
VTB2_1907_1025.avi	COBB	1.80278	26	Morning	0.15003	0.215131	5.74758	38.1655
VTB2_1907_1025.avi	COBB	3.53553	26	Morning	0.118536	0.0748164	6.27654	56.2168
VTB2_1907_1025.avi	COBB	1.5	26	Morning	0.107713	0.0681913	4.9341	30.875
VTB2_1907_1025.avi	COBB	3.16228	26	Morning	0.251142	0.699631	5.23058	28.4811
VTB2_1907_1025.avi	COBB	4.74342	26	Morning	0.380506	2.57201	5.69344	33.619
VTB2_1907_1025.avi	COBB	4.03113	26	Morning	0.0872845	0.0358679	4.92831	31.6139
VTB2_1907_1025.avi	COBB	2.69258	26	Morning	0.0701171	0.026731	5.69868	48.285
VTB2_1907_1025.avi	COBB	1.80278	26	Morning	0.285444	1.65602	6.79234	48.1877
VTB2_1907_1025.avi	COBB	6.96419	26	Morning	0.16231	0.212082	5.41668	35.3039
VTB2_1907_1025.avi	COBB	2.5	26	Morning	0.313068	1.51576	6.5792	47.534
VTB2_1907_1025.avi	COBB	7.81025	26	Morning	0.146591	0.142149	4.95399	29.5229
VTB2_1907_1025.avi	COBB	3.3541	26	Morning	0.126727	0.207497	8.61267	87.9787
VTB2_1907_1025.avi	COBB	2	26	Morning	0.176385	0.17195	4.62023	27.0319
VTB2_1907_1025.avi	COBB	2.69258	26	Morning	0.164707	0.217555	5.97112	45.2282
VTB2_1907_1025.avi	COBB	5	26	Morning	0.168271	0.157678	4.90979	32.712
VTB2_1907_1025.avi	COBB	2.54951	26	Morning	0.317797	1.27103	6.45811	47.4178
VTB2_1907_1025.avi	COBB	63.4527	26	Morning	0.620606	3.11862	3.60192	12.9232
VTB2_1907_1025.avi	COBB	6.04152	26	Morning	0.393226	1.38941	5.15788	30.6547
VTB2_1907_1025.avi	COBB	4.30116	26	Morning	0.516879	1.96704	3.90731	16.0158
VTB2_1907_1025.avi	COBB	5.40833	26	Morning	0.582948	3.42063	4.95731	26.9882
VTB2_1907_1025.avi	COBB	10.0125	26	Morning	0.841875	5.32212	3.87193	15.9344
VTB2_1907_1025.avi	COBB	11.4237	26	Morning	0.87647	4.95117	3.24479	10.5458
VTB2_1907_1025.avi	COBB	41.1734	26	Morning	0.65325	2.98505	3.51911	12.5261
VTB2_1907_1025.avi	COBB	18.4391	26	Morning	0.746149	4.5154	3.90958	15.4669
VTB2_1907_1025.avi	COBB	10.1242	26	Morning	0.278081	0.617706	5.2184	32.1383
VTB2_1907_1025.avi	COBB	5.31507	26	Morning	0.362089	0.993265	4.24235	20.2015
VTB2_1907_1025.avi	COBB	4.52769	26	Morning	0.376221	1.42408	5.95729	42.0017
VTB2_1907_1025.avi	COBB	4.74342	26	Morning	0.490435	2.12766	4.47253	21.8494
VTB2_1907_1025.avi	COBB	6.40312	26	Morning	1.32615	10.9439	2.76547	6.66351
VTB2_1907_1025.avi	COBB	9.55249	26	Morning	1.61476	14.0822	2.52765	5.27464
VTB2_1907_1025.avi	COBB	12.3794	26	Morning	0.27566	0.49357	4.70871	26.5795
VTB2_1907_1025.avi	COBB	5.31507	26	Morning	0.331973	1.02331	6.02215	42.3433
VTB2_1907_1025.avi	COBB	2.54951	26	Morning	0.753761	5.36649	3.9808	15.2289
VTB2_1907_1025.avi	COBB	8.13941	26	Morning	0.762775	5.68807	3.89389	14.3438
VTB2_1907_1025.avi	COBB	4.60977	26	Morning	0.310083	0.778057	4.99287	28.332
VTB2_1907_1025.avi	COBB	4.03113	26	Morning	0.980697	6.65231	3.28163	10.169
VTB2_1907_1025.avi	COBB	7.5	26	Morning	1.65443	15.759	2.46781	4.82989
VTB2_1907_1025.avi	COBB	17.3566	26	Morning	0.454196	2.35283	4.92621	24.2764
VTB2_1907_1025.avi	COBB	9.21954	26	Morning	0.373043	0.696038	3.66645	15.9903
VTB2_1907_1025.avi	COBB	3.64005	26	Morning	0.269453	0.334661	4.18321	25.5907
VTB2_1907_1025.avi	COBB	2.5	26	Morning	0.171593	0.135855	4.32812	24.6873
VTB2_1907_1025.avi	COBB	3.3541	26	Morning	0.160586	0.081775	3.65206	20.973
VTB2_1907_1025.avi	COBB	4	26	Morning	0.144852	0.103812	4.82464	29.2651
VTB2_1907_1025.avi	COBB	4.272	26	Morning	0.167488	0.476748	10.9434	138.065
VTB2_1907_1025.avi	COBB	33.1436	26	Morning	0.12304	0.110128	6.30308	49.7987
VTB2_1907_1025.avi	COBB	3.5	26	Morning	0.115288	0.12452	7.20597	68.4226
VTB2_1907_1025.avi	COBB	2.06155	26	Morning	0.213232	0.381143	5.12027	29.5276
VTB2_1907_1025.avi	COBB	3.53553	26	Morning	0.164964	0.216053	5.64929	36.6344
VTB2_1907_1025.avi	COBB	3.04138	26	Morning	0.272359	1.03714	5.5758	32.3412
VTB2_1907_1025.avi	COBB	4.30116	26	Morning	0.126781	0.0543287	3.77675	18.7314
VTB2_1907_1025.avi	COBB	2.23607	26	Morning	0.119209	0.0603707	4.93694	34.3374
VTB2_1907_1025.avi	COBB	1.11803	26	Morning	0.486987	2.76613	5.00334	26.5887
VTB2_1907_1025.avi	COBB	7.15891	26	Morning	0.36187	1.256	4.2497	18.2762
VTB2_1907_1025.avi	COBB	6.5	26	Morning	0.120548	0.0648047	3.86619	19.0349
VTB2_1907_1025.avi	COBB	3.04138	26	Morning	0.0900746	0.0368206	4.06326	21.1138
VTB2_1907_1025.avi	COBB	2.23607	26	Morning	0.444641	2.38174	5.04399	26.5294
VTB2_1907_1025.avi	COBB	6.94622	26	Morning	0.352792	1.75423	5.46251	30.7624
VTB2_1907_1025.avi	COBB	7.76209	26	Morning	0.946343	10.0603	3.67454	12.2089
VTB2_1907_1025.avi	COBB	10.8167	26	Morning	0.160885	0.151024	5.2104	33.3851
VTB2_1907_1025.avi	COBB	7.64853	26	Morning	0.429193	2.67988	4.93434	23.8787
VTB2_1907_1025.avi	COBB	9.01388	26	Morning	0.495446	3.70823	5.15802	27.6823
VTB2_1907_1025.avi	COBB	9.39415	26	Morning	0.387026	2.69079	6.06306	37.7853
VTB2_1907_1025.avi	COBB	12.0104	26	Morning	0.663461	6.65408	4.89484	23.374
VTB2_1907_1025.avi	COBB	10.9202	26	Morning
VTB2_1907_1025.avi	COBB	15.1822	26	Morning	0.157693	0.272287	6.43134	47.1724
VTB2_1907_1025.avi	COBB	4	26	Morning	0.118177	0.0698482	4.60564	29.0435
VTB2_1907_1025.avi	COBB	1.80278	26	Morning	0.0733166	0.0195749	4.37069	26.4171
VTB2_1907_1025.avi	COBB	2	26	Morning	0.0831993	0.0144418	3.24288	21.0162
VTB2_1907_1025.avi	COBB	0.707107	26	Morning	0.0925018	0.0398366	5.52858	43.6145
VTB2_1907_1025.avi	COBB	1.58114	26	Morning	0.144124	0.245993	6.29621	43.7586
VTB2_1907_1025.avi	COBB	2.5	26	Morning	0.192187	0.266374	4.68025	24.7605
VTB2_1907_1025.avi	COBB	2.23607	26	Morning	0.258134	0.596258	4.6414	22.3256
VTB2_1907_1025.avi	COBB	3.16228	26	Morning	0.207913	0.334043	4.74844	26.0538
VTB2_1907_1025.avi	COBB	2.5	26	Morning	0.219463	0.520049	7.47927	68.1822
VTB2_1907_1025.avi	COBB	5.09902	26	Morning	0.378698	2.22967	5.38253	29.2926
VTB2_1907_1025.avi	COBB	8.24621	26	Morning	0.484277	4.4115	5.7708	34.0204
VTB2_1907_1025.avi	COBB	8.8459	26	Morning	0.0824145	0.025454	5.74383	60.5699
VTB2_1907_1025.avi	COBB	4.12311	26	Morning	0.100837	0.0429904	4.25206	23.2819
VTB2_1907_1025.avi	COBB	1.80278	26	Morning	0.12094	0.174414	8.59106	97.7589
VTB2_1907_1025.avi	COBB	2.54951	26	Morning	0.0931403	0.0291221	4.33414	28.2667
VTB2_1907_1025.avi	COBB	1.41421	26	Morning	0.0645807	0.0128731	4.01601	22.4634
VTB2_1907_1025.avi	COBB	1.5	26	Morning	0.0853846	0.0323377	3.96077	19.6769
VTB2_1907_1025.avi	COBB	1.11803	26	Morning	0.0793651	0.0330227	5.74542	52.6884
VTB2_1907_1025.avi	COBB	2.06155	26	Morning	0.0888923	0.0288083	5.92148	60.1396
VTB2_1907_1025.avi	COBB	2	26	Morning	0.0925457	0.0373046	5.71641	57.8041
VTB2_1907_1025.avi	COBB	2.23607	26	Morning	0.113323	0.11868	8.26367	88.7393
VTB2_1907_1025.avi	COBB	0.707107	26	Morning	0.103651	0.114557	8.17079	86.2712
VTB2_1907_1025.avi	COBB	1.11803	26	Morning	0.0841406	0.0387805	5.81437	51.1303
VTB2_1907_1025.avi	COBB	1.80278	26	Morning	0.0928428	0.0582544	6.27196	50.2514
VTB2_1907_1025.avi	COBB	1.58114	26	Morning	0.0985369	0.0447975	6.38061	59.3571
VTB2_1907_1025.avi	COBB	2	26	Morning	0.0880452	0.0495329	5.81839	41.8943
VTB2_1907_1025.avi	COBB	1.80278	26	Morning	0.106974	0.0816143	5.36217	34.2217
VTB2_1907_1025.avi	COBB	2.06155	26	Morning	0.0922581	0.0902283	8.50304	90.2155
VTB2_1907_1025.avi	COBB	1.11803	26	Morning	0.108008	0.0915433	7.90931	86.6616
VTB2_1907_1025.avi	COBB	1.5	26	Morning	0.0889082	0.035069	4.52383	27.8413
VTB2_1907_1025.avi	COBB	1.11803	26	Morning	0.16262	0.223966	5.43258	36.8669
VTB2_1907_1025.avi	COBB	4.03113	26	Morning	0.144067	0.0971885	4.27504	23.051
VTB2_1907_1025.avi	COBB	1.80278	26	Morning	0.231289	0.722331	6.02891	41.1308
VTB2_1907_1025.avi	COBB	8.94427	26	Morning	0.29512	1.00608	4.90718	25.8969
VTB2_1907_1025.avi	COBB	4.52769	26	Morning	0.266537	0.641742	5.12679	29.2893
VTB2_1907_1025.avi	COBB	4.12311	26	Morning	0.243911	0.704691	7.80871	76.3038
VTB2_1907_1025.avi	COBB	54.3415	26	Morning	0.664673	5.47948	4.86978	23.5746
VTB2_1907_1025.avi	COBB	10.9659	26	Morning
VTB2_1907_1025.avi	COBB	45.7001	26	Morning	1.55214	15.3063	2.62454	5.35553
VTB2_1907_1025.avi	COBB	10.5948	26	Morning	8.92755e-05	6.20083e-06	51.2974	3131.63
VTB2_1907_1455.avi	COBB	0	26	Afternoon	0.222974	0.591078	5.91121	38.6673
VTB2_1907_1455.avi	COBB	2.5	26	Afternoon	0.3334	1.49498	5.89317	36.3749
VTB2_1907_1455.avi	COBB	5.59017	26	Afternoon	0.547995	2.96796	4.16171	17.4444
VTB2_1907_1455.avi	COBB	9.61769	26	Afternoon	0.305769	1.14729	4.77174	23.8607
VTB2_1907_1455.avi	COBB	4.272	26	Afternoon	0.170044	0.25616	5.71022	39.5693
VTB2_1907_1455.avi	COBB	6.18466	26	Afternoon	0.217599	0.372983	4.9101	29.7347
VTB2_1907_1455.avi	COBB	5.40833	26	Afternoon	0.229595	0.415171	5.74735	41.5834
VTB2_1907_1455.avi	COBB	7.64853	26	Afternoon	0.144036	0.164099	8.43078	97.9399
VTB2_1907_1455.avi	COBB	9.5	26	Afternoon	0.101479	0.0502612	3.79141	16.8335
VTB2_1907_1455.avi	COBB	4	26	Afternoon	0.166956	0.260007	5.10814	29.7912
VTB2_1907_1455.avi	COBB	3.04138	26	Afternoon	0.200667	0.23647	4.65098	27.9377
VTB2_1907_1455.avi	COBB	10.9202	26	Afternoon	0.297554	0.870686	4.50681	20.9267
VTB2_1907_1455.avi	COBB	3.16228	26	Afternoon	0.203335	0.540975	7.28294	65.5332
VTB2_1907_1455.avi	COBB	14.5344	26	Afternoon	0.215303	0.385393	5.22451	32.2928
VTB2_1907_1455.avi	COBB	20.3531	26	Afternoon	0.389542	1.80208	4.99771	27.2286
VTB2_1907_1455.avi	COBB	17.6777	26	Afternoon	0.471534	3.55069	5.27414	28.5001
VTB2_1907_1455.avi	COBB	8.73212	26	Afternoon	0.304295	1.15294	5.89615	38.1496
VTB2_1907_1455.avi	COBB	5.85235	26	Afternoon	0.656055	4.50259	4.08581	16.6438
VTB2_1907_1455.avi	COBB	6.5192	26	Afternoon	0.450591	3.45222	5.29089	28.1544
VTB2_1907_1455.avi	COBB	9.30054	26	Afternoon	0.723321	7.64696	4.52396	20.2352
VTB2_1907_1455.avi	COBB	15.5081	26	Afternoon	0.811395	6.60623	3.62757	12.1075
VTB2_1907_1455.avi	COBB	57.5522	26	Afternoon	0.929311	9.68528	3.89773	14.675
VTB2_1907_1455.avi	COBB	9.70824	26	Afternoon	0.671932	6.84273	4.86805	24.0789
VTB2_1907_1455.avi	COBB	9.70824	26	Afternoon	0.134526	0.217997	6.66322	49.975
VTB2_1907_1455.avi	COBB	7.81025	26	Afternoon	1.18567	11.9561	3.1757	8.79701
VTB2_1907_1455.avi	COBB	14.4309	26	Afternoon	0.99531	10.0703	3.71265	13.2232
VTB2_1907_1455.avi	COBB	14.8408	26	Afternoon	0.686271	6.08516	4.32238	18.007
VTB2_1907_1455.avi	COBB	11.2805	26	Afternoon	0.144395	0.189654	6.06727	43.4312
VTB2_1907_1455.avi	COBB	6.80074	26	Afternoon	0.119186	0.0858845	4.5762	26.1012
VTB2_1907_1455.avi	COBB	3.80789	26	Afternoon	0.282262	0.979793	5.54442	32.7341
VTB2_1907_1455.avi	COBB	7.2111	26	Afternoon	0.309933	1.03605	5.16321	29.6799
VTB2_1907_1455.avi	COBB	66.7701	26	Afternoon	0.232563	0.407183	4.45556	22.6783
VTB2_1907_1455.avi	COBB	36.7491	26	Afternoon	0.428505	2.89915	5.46719	30.44
VTB2_1907_1455.avi	COBB	10.4043	26	Afternoon	0.811683	6.76354	4.12192	17.0659
VTB2_1907_1455.avi	COBB	34.9857	26	Afternoon	0.940079	10.3481	4.2187	17.8276
VTB2_1907_1455.avi	COBB	32.0351	26	Afternoon	0.26513	0.922242	7.06832	58.2204
VTB2_1907_1455.avi	COBB	42.3232	26	Afternoon	0.295894	1.07305	5.45312	32.8366
VTB2_1907_1455.avi	COBB	10.0623	26	Afternoon	0.375203	1.71688	5.05492	27.6318
VTB2_1907_1455.avi	COBB	17.9025	26	Afternoon	0.344826	1.10889	4.8884	26.9185
VTB2_1907_1455.avi	COBB	18.4391	26	Afternoon	0.365514	1.01296	4.07124	17.7752
VTB2_1907_1455.avi	COBB	13.9014	26	Afternoon	0.301682	0.994029	5.38093	32.314
VTB2_1907_1455.avi	COBB	12.6194	26	Afternoon	0.259935	0.562634	5.30456	33.3958
VTB2_1907_1455.avi	COBB	10.4403	26	Afternoon	0.188143	0.243222	5.32227	36.0035
VTB2_1907_1455.avi	COBB	17.5642	26	Afternoon	0.571887	2.87661	4.11771	17.5093
VTB2_1907_1455.avi	COBB	23.2594	26	Afternoon	0.525069	2.16766	3.8109	14.8643
VTB2_1907_1455.avi	COBB	5.59017	26	Afternoon	0.273598	0.545534	4.52414	23.682
VTB2_1907_1455.avi	COBB	45.7739	26	Afternoon	0.292507	1.30732	6.2177	40.1759
VTB2_1907_1455.avi	COBB	10.2956	26	Afternoon	0.241204	0.882113	6.50252	44.5892
VTB2_1907_1455.avi	COBB	7.15891	26	Afternoon	0.142718	0.125115	5.11617	34.6295
VTB2_1907_1455.avi	COBB	4.272	26	Afternoon	0.232181	0.742063	6.40506	45.2134
VTB2_1907_1455.avi	COBB	3.04138	26	Afternoon	0.344376	1.41842	5.43288	33.0208
VTB2_1907_1455.avi	COBB	2.69258	26	Afternoon	0.582696	4.07144	4.34345	18.615
VTB2_1907_1455.avi	COBB	2.5	26	Afternoon	0.180662	0.34614	7.58616	72.0454
VTB2_1907_1455.avi	COBB	35	26	Afternoon	0.220136	0.490023	6.05193	42.4278
VTB2_1907_1455.avi	COBB	34.1248	26	Afternoon	0.0943599	0.0344633	3.63239	15.6659
VTB2_1907_1455.avi	COBB	1.11803	26	Afternoon	0.233838	0.26497	4.00852	19.7025
VTB2_1907_1455.avi	COBB	3.53553	26	Afternoon	0.138035	0.0711018	3.53972	14.9377
VTB2_1907_1455.avi	COBB	1.5	26	Afternoon	0.0856304	0.0273552	4.2827	24.7796
VTB2_1907_1455.avi	COBB	1.58114	26	Afternoon	0.162561	0.140368	5.00662	32.7625
VTB2_1907_1455.avi	COBB	3.53553	26	Afternoon	0.188783	0.153412	4.13288	22.1314
VTB2_1907_1455.avi	COBB	1.80278	26	Afternoon	0.13402	0.187779	7.97178	77.6256
VTB2_1907_1455.avi	COBB	2.06155	26	Afternoon	0.141532	0.106017	5.61788	42.8996
VTB2_1907_1455.avi	COBB	5	26	Afternoon	0.659645	4.25771	4.00112	15.3695
VTB2_1907_1455.avi	COBB	5.52268	26	Afternoon	0.28251	0.960653	6.10641	43.4558
VTB2_1907_1455.avi	COBB	6.5192	26	Afternoon	0.1566	0.15706	4.6382	25.1723
VTB2_1907_1455.avi	COBB	4.03113	26	Afternoon	0.148627	0.240387	8.9045	101.674
VTB2_1907_1455.avi	COBB	1.58114	26	Afternoon	0.710813	5.1904	3.83205	13.682
VTB2_1907_1455.avi	COBB	8.51469	26	Afternoon	0.292706	1.28031	6.04338	38.576
VTB2_1907_1455.avi	COBB	5	26	Afternoon	1.19276	11.4885	3.05783	8.02098
VTB2_1907_1455.avi	COBB	11.4018	26	Afternoon	0.271563	0.996985	5.86684	37.9117
VTB2_1907_1455.avi	COBB	5.38516	26	Afternoon	1.72984	25.6348	3.1724	8.85012
VTB2_1907_1455.avi	COBB	16.5076	26	Afternoon	1.3431	13.4307	2.72687	5.79168
VTB2_1907_1455.avi	COBB	14.0801	26	Afternoon	1.03538	9.95504	3.3719	10.4121
VTB2_1907_1455.avi	COBB	15.2315	26	Afternoon	0.283291	0.908206	4.93898	25.6309
VTB2_1907_1455.avi	COBB	9.43398	26	Afternoon	0.266105	1.11659	6.41558	44.2992
VTB2_1907_1455.avi	COBB	10.0623	26	Afternoon	0.882713	8.46067	3.8765	13.8742
VTB2_1907_1455.avi	COBB	42.6439	26	Afternoon	0.462073	2.37461	5.0269	28.0699
VTB2_1907_1455.avi	COBB	5.52268	26	Afternoon	1.29361	14.6707	4.11602	18.4943
VTB2_1907_1455.avi	COBB	6.67083	26	Afternoon	0.572882	3.77302	5.07282	29.4153
VTB2_1907_1455.avi	COBB	76.922	26	Afternoon	0.214684	0.527127	5.67752	34.5736
VTB2_1907_1455.avi	COBB	3.53553	26	Afternoon	1.40511	13.7027	2.67999	5.64285
VTB2_1907_1455.avi	COBB	15.2069	26	Afternoon	0.812907	9.18257	4.25745	17.1634
VTB2_1907_1455.avi	COBB	16.3783	26	Afternoon	0.14476	0.145716	6.11806	48.9167
VTB2_1907_1455.avi	COBB	5.70088	26	Afternoon	1.19724	12.7678	3.08174	8.02649
VTB2_1907_1455.avi	COBB	13.1529	26	Afternoon	0.112898	0.0609664	5.33679	36.6697
VTB2_1907_1455.avi	COBB	7	26	Afternoon	0.108877	0.0668556	4.19654	20.1625
VTB2_1907_1455.avi	COBB	1.80278	26	Afternoon	0.502075	2.99107	5.20326	30.171
VTB2_1907_1455.avi	COBB	8.13941	26	Afternoon	0.711121	4.26825	3.31419	9.92196
VTB2_1907_1455.avi	COBB	11.5974	26	Afternoon	0.475506	2.14692	4.7625	25.2143
VTB2_1907_1455.avi	COBB	5.22015	26	Afternoon	0.22798	0.398462	5.09777	31.834
VTB2_1907_1455.avi	COBB	5.09902	26	Afternoon	0.216345	0.369782	5.49754	37.4873
VTB2_1907_1455.avi	COBB	16.3248	26	Afternoon	0.199868	0.292052	5.28651	33.0208
VTB2_1907_1455.avi	COBB	3.16228	26	Afternoon	0.179009	0.29289	5.20852	31.8393
VTB2_1907_1455.avi	COBB	2.54951	26	Afternoon	0.208592	0.304224	4.48493	22.7221
VTB2_1907_1455.avi	COBB	3.60555	26	Afternoon	0.202028	0.461365	7.26275	61.4465
VTB2_1907_1455.avi	COBB	42.1011	26	Afternoon	0.561607	2.70378	3.71671	13.7857
VTB2_1907_1455.avi	COBB	8.73212	26	Afternoon	1.39403	11.3165	2.60777	5.78621
VTB2_1907_1455.avi	COBB	18.0069	26	Afternoon	0.640567	4.03318	4.12681	16.4865
VTB2_1907_1455.avi	COBB	24.0208	26	Afternoon	0.168703	0.174479	4.21411	20.3541
VTB2_1907_1455.avi	COBB	41.331	26	Afternoon	0.249129	0.463824	4.83133	27.2533
VTB2_1907_1455.avi	COBB	37.108	26	Afternoon	0.984776	8.83	3.53258	11.4776
VTB2_1907_1455.avi	COBB	43.9659	26	Afternoon	1.37042	13.0651	2.78931	6.4241
VTB2_1907_1455.avi	COBB	59.6029	26	Afternoon	0.163932	0.253571	5.41547	33.4898
VTB2_1907_1455.avi	COBB	5	26	Afternoon	0.210068	0.310436	4.18363	19.8425
VTB2_1907_1455.avi	COBB	18.2003	26	Afternoon	0.330637	1.23467	5.13907	29.7487
VTB2_1907_1455.avi	COBB	12.53	26	Afternoon	0.539019	2.62307	4.13377	17.3362
VTB2_1907_1455.avi	COBB	12.0416	26	Afternoon	0.487336	1.97411	3.86577	14.8508
VTB2_1907_1455.avi	COBB	7.07107	26	Afternoon	0.7954	6.24327	3.88919	15.1238
VTB2_1907_1455.avi	COBB	6.94622	26	Afternoon	0.219291	0.352483	5.70717	40.5418
VTB2_1907_1455.avi	COBB	9.34077	26	Afternoon	0.318862	1.2747	5.48552	33.051
VTB2_1907_1455.avi	COBB	7.15891	26	Afternoon	0.161106	0.239854	7.07517	62.452
VTB2_1907_1455.avi	COBB	4.30116	26	Afternoon	0.165953	0.0990358	3.67342	19.1679
VTB2_1907_1455.avi	COBB	3	26	Afternoon	0.129842	0.141598	6.80232	56.2367
VTB2_1907_1455.avi	COBB	4.30116	26	Afternoon	0.333206	0.894804	4.55929	23.4168
VTB2_1907_1455.avi	COBB	13.6015	26	Afternoon	0.395585	0.934423	3.68793	14.3227
VTB2_1907_1455.avi	COBB	14.0801	26	Afternoon	0.210105	0.468898	6.47401	47.7083
VTB2_1907_1455.avi	COBB	7.76209	26	Afternoon	0.359833	1.30366	4.52134	20.7387
VTB2_1907_1455.avi	COBB	5.85235	26	Afternoon	0.217521	0.276418	3.85998	16.8867
VTB2_1907_1455.avi	COBB	8.86002	26	Afternoon	0.259481	0.470696	5.06095	30.4702
VTB2_1907_1455.avi	COBB	3.5	26	Afternoon	0.459297	1.69003	4.67416	25.0386
VTB2_1907_1455.avi	COBB	9.60469	26	Afternoon	0.401856	1.94141	6.10689	41.8102
VTB2_1907_1455.avi	COBB	4.272	26	Afternoon	0.16597	0.141374	4.02945	19.4141
VTB2_1907_1455.avi	COBB	2.91548	26	Afternoon	0.140536	0.092312	3.77081	16.8873
VTB2_1907_1455.avi	COBB	3.04138	26	Afternoon	0.531398	2.8661	4.4936	21.0015
VTB2_1907_1455.avi	COBB	9.96243	26	Afternoon	0.538547	2.87343	4.8323	25.3572
VTB2_1907_1455.avi	COBB	7.82624	26	Afternoon	0.487519	2.0291	4.24252	18.7157
VTB2_1907_1455.avi	COBB	12.0416	26	Afternoon	0.340672	0.85064	4.2421	19.5643
VTB2_1907_1455.avi	COBB	6.5192	26	Afternoon	0.277414	0.464126	4.15334	20.9633
VTB2_1907_1455.avi	COBB	3.20156	26	Afternoon	0.239337	0.344489	5.07277	32.6513
VTB2_1907_1455.avi	COBB	29.9082	26	Afternoon	0.208013	0.219598	3.77186	16.4729
VTB2_1907_1455.avi	COBB	33.1436	26	Afternoon	0.140732	0.0857247	3.601	15.4948
VTB2_1907_1455.avi	COBB	3.04138	26	Afternoon	0.143062	0.0990379	5.68416	44.0903
VTB2_1907_1455.avi	COBB	2.5	26	Afternoon	0.149917	0.152621	6.39258	54.9369
VTB2_1907_1455.avi	COBB	3	26	Afternoon	0.143139	0.204976	6.35684	45.8288
VTB2_1907_1455.avi	COBB	2.54951	26	Afternoon	1.39179	15.192	2.96743	7.53234
VTB2_1907_1455.avi	COBB	5.70088	26	Afternoon	0.0908399	0.0255351	4.8423	36.5113
VTB2_1907_1455.avi	COBB	1.58114	26	Afternoon	0.161102	0.194777	5.32514	32.9474
VTB2_1907_1455.avi	COBB	1.5	26	Afternoon	0.19305	0.457959	6.56713	47.3324
VTB2_1907_1455.avi	COBB	3.16228	26	Afternoon	0.114679	0.079919	4.58598	24.8823
VTB2_1907_1455.avi	COBB	1.5	26	Afternoon	0.192862	0.268483	4.9885	31.3096
VTB2_1907_1455.avi	COBB	7.01783	26	Afternoon	0.250712	0.511543	4.26528	19.5584
VTB2_1907_1455.avi	COBB	7.51665	26	Afternoon	0.104586	0.0614639	5.3845	37.8537
VTB2_1907_1455.avi	COBB	3.5	26	Afternoon	0.138191	0.138228	6.38849	49.5071
VTB2_1907_1455.avi	COBB	2.12132	26	Afternoon	0.365275	2.03432	6.08747	41.2327
VTB2_1907_1455.avi	COBB	6.94622	26	Afternoon	0.152341	0.135324	5.17035	34.165
VTB2_1907_1455.avi	COBB	2.06155	26	Afternoon	0.929456	6.79987	3.17774	9.00034
VTB2_1907_1455.avi	COBB	5.59017	26	Afternoon	0.644647	3.97932	3.96137	15.7688
VTB2_1907_1455.avi	COBB	8.8459	26	Afternoon	0.153745	0.180229	5.78238	40.0377
VTB2_1907_1455.avi	COBB	2.5	26	Afternoon	0.0989743	0.0512484	4.84202	36.3149
VTB2_1907_1455.avi	COBB	1.41421	26	Afternoon	0.210543	0.63105	7.27557	57.1769
VTB2_1907_1455.avi	COBB	2.12132	26	Afternoon	0.252102	0.82944	5.87264	36.8994
VTB2_1907_1455.avi	COBB	9.48683	26	Afternoon	0.295863	0.821872	4.58152	22.2959
VTB2_1907_1455.avi	COBB	9.30054	26	Afternoon	0.197591	0.318943	4.56151	22.3099
VTB2_1907_1455.avi	COBB	4.12311	26	Afternoon	0.146189	0.202204	6.77547	54.5569
VTB2_1907_1455.avi	COBB	3.53553	26	Afternoon	0.201497	0.50348	7.50797	64.1538
VTB2_1907_1455.avi	COBB	2.69258	26	Afternoon	0.144024	0.101451	5.37129	43.1872
VTB2_1907_1455.avi	COBB	2.06155	26	Afternoon	0.122012	0.0995787	7.12104	66.0185
VTB2_1907_1455.avi	COBB	1.41421	26	Afternoon	0.169063	0.206033	4.74407	25.5177
VTB2_1907_1455.avi	COBB	3.53553	26	Afternoon	0.177403	0.253751	5.11191	30.1822
VTB2_1907_1455.avi	COBB	2.69258	26	Afternoon	0.193808	0.293593	6.02268	46.8397
VTB2_1907_1455.avi	COBB	2.5	26	Afternoon	0.225359	0.386348	4.36939	21.3052
VTB2_1907_1455.avi	COBB	6.80074	26	Afternoon	0.32332	1.00996	4.66185	22.9763
VTB2_1907_1455.avi	COBB	5.14782	26	Afternoon	0.1881	0.233816	5.19338	35.3246
VTB2_1907_1455.avi	COBB	3.64005	26	Afternoon	0.167201	0.195912	4.69074	25.7053
VTB2_1907_1455.avi	COBB	4.74342	26	Afternoon	0.241026	0.627694	6.25313	45.3
VTB2_1907_1455.avi	COBB	6.10328	26	Afternoon	0.0987494	0.054215	4.8214	29.2869
VTB2_1907_1455.avi	COBB	3.16228	26	Afternoon	0.151293	0.130729	6.08468	49.842
VTB2_1907_1455.avi	COBB	1.41421	26	Afternoon	0.176375	0.268817	8.46515	95.7211
VTB2_1907_1455.avi	COBB	2.06155	26	Afternoon	0.11188	0.0904589	6.21367	49.2597
VTB2_1907_1455.avi	COBB	1.80278	26	Afternoon	0.242795	0.731157	5.38598	29.9174
VTB2_1907_1455.avi	COBB	3.53553	26	Afternoon	0.326053	1.22948	5.41962	30.9163
VTB2_1907_1455.avi	COBB	5	26	Afternoon	0.0899069	0.0347981	3.6502	14.956
VTB2_1907_1455.avi	COBB	2	26	Afternoon	0.246018	0.387556	4.43229	23.8917
VTB2_1907_1455.avi	COBB	4.03113	26	Afternoon	0.163414	0.166172	4.45962	23.2313
VTB2_1907_1455.avi	COBB	2.5	26	Afternoon	0.188762	0.258342	4.69904	25.8579
VTB2_1907_1455.avi	COBB	3.5	26	Afternoon	0.30066	0.774287	5.50594	35.0467
VTB2_1907_1455.avi	COBB	3.20156	26	Afternoon	0.15916	0.163653	6.1223	51.9916
VTB2_1907_1455.avi	COBB	2.23607	26	Afternoon	0.113405	0.0688531	6.19852	56.9703
VTB2_1907_1455.avi	COBB	1.41421	26	Afternoon	0.150366	0.126047	4.04996	18.8621
VTB2_1907_1455.avi	COBB	2.06155	26	Afternoon	0.137926	0.0872369	4.25867	24.2906
VTB2_1907_1455.avi	COBB	2	26	Afternoon	0.372171	1.05444	4.29917	20.1167
VTB2_1907_1455.avi	COBB	6.10328	26	Afternoon	0.434646	2.06652	5.2754	30.3449
VTB2_1907_1455.avi	COBB	5.70088	26	Afternoon	0.273872	0.83429	6.87674	54.1367
VTB2_1907_1455.avi	COBB	5.83095	26	Afternoon	0.404442	1.43529	4.53632	22.3677
VTB2_1907_1455.avi	COBB	6.18466	26	Afternoon	0.484784	1.75316	3.869	15.8164
VTB2_1907_1455.avi	COBB	8.51469	26	Afternoon	0.873793	6.89148	3.43605	10.5895
VTB2_1907_1455.avi	COBB	10.1242	26	Afternoon	0.215417	0.495164	6.25484	45.6389
VTB2_1907_1455.avi	COBB	6.40312	26	Afternoon	0.234505	0.436191	5.38039	34.7099
VTB2_1907_1455.avi	COBB	20.3593	26	Afternoon	0.422192	2.35211	5.53916	31.9342
VTB2_1907_1455.avi	COBB	36.8951	26	Afternoon	0.298213	0.646711	4.90819	28.0559
VTB2_1907_1455.avi	COBB	9.21954	26	Afternoon	0.503354	2.77746	4.84773	24.7307
VTB2_1907_1455.avi	COBB	7.51665	26	Afternoon	0.367324	1.27577	5.05716	28.5759
VTB2_1907_1455.avi	COBB	6.5	26	Afternoon	0.24127	0.310617	3.95475	19.1169
VTB2_1907_1455.avi	COBB	3.60555	26	Afternoon	0.399005	1.40952	4.39114	20.1806
VTB2_1907_1455.avi	COBB	10.5	26	Afternoon	0.999428	9.76955	3.88762	15.1805
VTB2_1907_1455.avi	COBB	16.5529	26	Afternoon	0.374705	1.00148	4.88682	31.9997
VTB2_1907_1455.avi	COBB	20.2237	26	Afternoon	0.302431	0.591987	4.45796	22.7771
VTB2_1907_1455.avi	COBB	15.6924	26	Afternoon	0.215884	0.404184	5.26189	31.4386
VTB2_1907_1455.avi	COBB	6.5	26	Afternoon	0.345653	1.23387	4.75476	22.9856
VTB2_1907_1455.avi	COBB	6.57647	26	Afternoon	0.388764	1.50831	4.99456	27.6914
VTB2_1907_1455.avi	COBB	7.15891	26	Afternoon	0.231791	0.37027	5.03296	31.4579
VTB2_1907_1455.avi	COBB	8	26	Afternoon	0.27415	0.571812	4.82355	26.2852
VTB2_1907_1455.avi	COBB	6.32456	26	Afternoon	0.239898	0.490224	5.47777	34.4829
VTB2_1907_1455.avi	COBB	15.3379	26	Afternoon	0.333218	1.40139	5.71026	33.4878
VTB2_1907_1455.avi	COBB	15.2315	26	Afternoon	0.377655	1.85827	5.31107	28.7927
VTB2_1907_1455.avi	COBB	11.6726	26	Afternoon	0.236056	0.419767	4.9501	27.9134
VTB2_1907_1455.avi	COBB	10.7935	26	Afternoon	0.238266	0.473729	4.94974	26.4233
VTB2_1907_1455.avi	COBB	1.80278	26	Afternoon	0.166354	0.121008	4.62928	30.3667
VTB2_1907_1455.avi	COBB	3.3541	26	Afternoon	0.119174	0.0875216	5.91221	48.3023
VTB2_1907_1455.avi	COBB	6	26	Afternoon	0.135842	0.103736	4.95523	30.9638
VTB2_1907_1455.avi	COBB	1.80278	26	Afternoon	0.186033	0.294737	7.10117	64.2301
VTB2_1907_1455.avi	COBB	3.5	26	Afternoon	0.241064	0.47527	6.00072	45.1483
VTB2_1907_1455.avi	COBB	8.06226	26	Afternoon	0.203317	0.290156	5.51268	37.6375
VTB2_1907_1455.avi	COBB	9.01388	26	Afternoon	0.168727	0.191506	5.53853	40.944
VTB2_1907_1455.avi	COBB	7.64853	26	Afternoon	0.329852	1.74188	7.68723	66.1409
VTB2_1907_1455.avi	COBB	7.64853	26	Afternoon	0.294875	1.01472	5.76076	36.155
VTB2_1907_1455.avi	COBB	6.5192	26	Afternoon	0.433067	1.56773	4.2472	19.2275
VTB2_1907_1455.avi	COBB	11.4237	26	Afternoon	0.260949	0.420069	4.69986	26.7285
VTB2_1907_1455.avi	COBB	6.26498	26	Afternoon	0.244543	0.446538	5.90439	44.5686
VTB2_1907_1455.avi	COBB	5.14782	26	Afternoon	0.330198	0.835834	4.30331	20.4195
VTB2_1907_1455.avi	COBB	8.60233	26	Afternoon	0.715319	4.36501	4.24297	18.7313
VTB2_1907_1455.avi	COBB	14.8492	26	Afternoon	0.582345	3.21816	4.48806	21.9663
VTB2_1907_1455.avi	COBB	10.5948	26	Afternoon	0.618297	3.59151	4.34795	20.459
VTB2_1907_1455.avi	COBB	8.73212	26	Afternoon	0.588925	2.75575	3.56744	12.5829
VTB2_1907_1455.avi	COBB	13.2098	26	Afternoon	0.362106	1.40227	4.81981	24.6702
VTB2_1907_1455.avi	COBB	3.16228	26	Afternoon	1.11643	11.2463	3.42429	10.7327
VTB2_1907_1455.avi	COBB	13	26	Afternoon	1.18047	9.61259	2.81668	6.50425
VTB2_1907_1455.avi	COBB	13.1529	26	Afternoon	0.527728	3.41484	4.79939	23.5143
VTB2_1907_1455.avi	COBB	12.1037	26	Afternoon	0.289257	1.07956	6.11125	41.3856
VTB2_1907_1455.avi	COBB	20.2237	26	Afternoon	0.21923	0.302491	4.48676	24.6892
VTB2_1907_1455.avi	COBB	6.57647	26	Afternoon	0.187554	0.199123	5.31189	37.8227
VTB2_1907_1455.avi	COBB	3	26	Afternoon	0.403402	2.30301	6.39613	43.2804
VTB2_1907_1455.avi	COBB	5.85235	26	Afternoon	0.454045	1.5072	3.79608	14.8928
VTB2_1907_1455.avi	COBB	6.18466	26	Afternoon	0.780176	6.58359	4.72965	24.4347
VTB2_1907_1455.avi	COBB	22.4109	26	Afternoon	0.44002	1.80029	4.12993	17.407
VTB2_1907_1455.avi	COBB	6.7082	26	Afternoon	0.220389	0.246735	4.03254	19.2817
VTB2_1907_1455.avi	COBB	23.1138	26	Afternoon	0.284369	0.802118	5.49898	33.079
VTB2_1907_1455.avi	COBB	9.61769	26	Afternoon	0.171631	0.171293	5.3052	40.4795
VTB2_1907_1455.avi	COBB	8.55862	26	Afternoon	0.408708	1.60345	5.15524	29.43
VTB2_1907_1455.avi	COBB	4.12311	26	Afternoon	0.360976	1.45601	5.47071	31.768
VTB2_1907_1455.avi	COBB	7.01783	26	Afternoon	0.338039	0.937426	4.85449	26.8263
VTB2_1907_1455.avi	COBB	8.90225	26	Afternoon	0.246538	0.671817	6.53387	48.4677
VTB2_1907_1455.avi	COBB	19.3003	26	Afternoon	0.450213	1.79739	4.56391	23.7758
VTB2_1907_1455.avi	COBB	6.5192	26	Afternoon	0.267478	0.556101	5.68808	39.2525
VTB2_1907_1455.avi	COBB	7.38241	26	Afternoon	0.1599	0.162919	6.32574	59.7162
VTB2_1907_1455.avi	COBB	4.03113	26	Afternoon	0.148118	0.102337	5.0512	41.6384
VTB2_1907_1455.avi	COBB	1	26	Afternoon	0.104105	0.0733143	6.80871	60.8926
VTB2_1907_1455.avi	COBB	1.80278	26	Afternoon	0.110061	0.101363	8.77109	93.6723
VTB2_1907_1455.avi	COBB	2.23607	26	Afternoon	0.104825	0.0590211	6.1271	49.6839
VTB2_1907_1455.avi	COBB	1.11803	26	Afternoon	0.127627	0.0791242	5.70073	42.5213
VTB2_1907_1455.avi	COBB	1.58114	26	Afternoon	0.112189	0.0809893	5.15623	33.397
VTB2_1907_1455.avi	COBB	2.5	26	Afternoon	0.0897727	0.0421156	4.77337	29.4842
VTB2_1907_1455.avi	COBB	1.11803	26	Afternoon	0.106948	0.0438432	4.88047	31.574
VTB2_1907_1455.avi	COBB	1.11803	26	Afternoon	0.112371	0.084715	4.52053	22.778
VTB2_1907_1455.avi	COBB	3	26	Afternoon	0.315615	0.870043	4.24495	18.8403
VTB2_1907_1455.avi	COBB	5.40833	26	Afternoon	0.228446	0.522725	6.36646	52.5236
VTB2_1907_1455.avi	COBB	2.54951	26	Afternoon	0.111633	0.0740437	7.08599	69.8342
VTB2_1907_1455.avi	COBB	2.54951	26	Afternoon	0.112944	0.0559687	5.32792	40.2835
VTB2_1907_1455.avi	COBB	1.11803	26	Afternoon	0.22622	0.496877	5.95278	41.8296
VTB2_1907_1455.avi	COBB	7.5	26	Afternoon	0.141318	0.0945906	4.66523	32.041
VTB2_1907_1455.avi	COBB	20.6155	26	Afternoon	0.166407	0.229389	8.40202	94.721
VTB2_1907_1455.avi	COBB	4.5	26	Afternoon	0.107532	0.0621003	5.25356	35.1877
VTB2_1907_1455.avi	COBB	7.01783	26	Afternoon	0.13693	0.0902978	4.10493	20.8863
VTB2_1907_1455.avi	COBB	2.91548	26	Afternoon	0.163653	0.201672	6.19693	49.0016
VTB2_1907_1455.avi	COBB	4.03113	26	Afternoon	0.154016	0.129587	4.67134	26.0396
VTB2_1907_1455.avi	COBB	6	26	Afternoon	0.284204	0.83077	5.92108	43.0028
VTB2_1907_1455.avi	COBB	6.96419	26	Afternoon	0.432548	2.43752	5.76298	36.8642
VTB2_1907_1455.avi	COBB	18.3439	26	Afternoon	0.292657	0.929916	6.04285	43.7071
VTB2_1907_1455.avi	COBB	28.0179	26	Afternoon	0.529098	2.29247	3.81697	14.4104
VTB2_1907_1455.avi	COBB	7.90569	26	Afternoon	0.329592	0.645908	4.08978	20.1483
VTB2_1907_1455.avi	COBB	14.5774	26	Afternoon	0.28156	0.600672	6.53921	57.8616
VTB2_1907_1455.avi	COBB	8.13941	26	Afternoon	0.231904	0.268197	4.06473	20.9336
VTB2_1907_1455.avi	COBB	5.22015	26	Afternoon	0.577962	2.02739	3.3656	11.3973
VTB2_1907_1455.avi	COBB	8.51469	26	Afternoon	0.509716	2.17742	4.75096	25.4088
VTB2_1907_1455.avi	COBB	12.0208	26	Afternoon	0.911003	7.56688	3.89667	14.968
VTB2_1907_1455.avi	COBB	14.0801	26	Afternoon	0.674809	4.99583	5.15017	28.7239
VTB2_1907_1455.avi	COBB	19.9812	26	Afternoon	0.226444	0.281556	4.94312	34.0508
VTB2_1907_1455.avi	COBB	20.1804	26	Afternoon	0.192735	0.236641	4.55893	24.5275
VTB2_1907_1455.avi	COBB	9.86154	26	Afternoon	0.200272	0.24515	5.18218	34.4835
VTB2_1907_1455.avi	COBB	9.61769	26	Afternoon	0.511205	2.74925	4.82485	25.3259
VTB2_1907_1455.avi	COBB	9.51315	26	Afternoon	0.165885	0.177936	6.8087	64.5623
VTB2_1907_1455.avi	COBB	12.0416	26	Afternoon	0.159914	0.118259	4.28232	23.5865
VTB2_1907_1455.avi	COBB	35.5	26	Afternoon	0.276101	0.652831	6.53921	54.2894
VTB2_1907_1455.avi	COBB	12.1037	26	Afternoon	0.239819	0.350278	4.7501	29.7868
VTB2_1907_1455.avi	COBB	5.65685	26	Afternoon	0.198927	0.184171	3.75863	16.8718
VTB2_1907_1455.avi	COBB	9	26	Afternoon	0.240409	0.483004	5.14532	30.4419
VTB2_1907_1455.avi	COBB	25.5049	26	Afternoon	0.419705	1.65092	4.78035	26.1186
VTB2_1907_1455.avi	COBB	8.06226	26	Afternoon	0.383393	1.63489	5.45131	33.5728
VTB2_1907_1455.avi	COBB	13.4536	26	Afternoon	0.499575	2.88262	4.92052	25.7061
VTB2_1907_1455.avi	COBB	6.5	26	Afternoon	0.23267	0.326277	5.26471	39.2868
VTB2_1907_1455.avi	COBB	16.5605	26	Afternoon	0.17025	0.154871	5.02187	34.342
VTB2_1907_1455.avi	COBB	26.2488	26	Afternoon	0.14715	0.116391	5.22107	36.39
VTB2_1907_1455.avi	COBB	30.6472	26	Afternoon	0.191115	0.286933	7.33093	76.0508
VTB2_1907_1455.avi	COBB	34.2126	26	Afternoon	0.181572	0.21586	5.22528	32.7516
VTB2_1907_1455.avi	COBB	11.0454	26	Afternoon	0.122015	0.153871	9.16506	100.97
VTB2_1907_1455.avi	COBB	5.52268	26	Afternoon	0.124189	0.0520716	3.61916	16.7891
VTB2_1907_1455.avi	COBB	0.707107	26	Afternoon	0.163329	0.155193	4.66481	28.014
VTB2_1907_1455.avi	COBB	4.03113	26	Afternoon	0.176022	0.262381	6.98324	60.5785
VTB2_1907_1455.avi	COBB	2.12132	26	Afternoon	0.426669	1.77938	4.7544	23.4592
VTB2_1907_1455.avi	COBB	11.5	26	Afternoon	0.18479	0.179619	4.0768	22.4622
VTB2_1907_1455.avi	COBB	6.0208	26	Afternoon	0.167716	0.266335	6.9969	61.1926
VTB2_1907_1455.avi	COBB	2.54951	26	Afternoon	0.224845	0.346369	5.61943	41.1028
VTB2_1907_1455.avi	COBB	4.5	26	Afternoon	0.474305	2.65606	5.12261	27.4514
VTB2_1907_1455.avi	COBB	13.4629	26	Afternoon	0.312594	0.699314	4.50321	22.8631
VTB2_1907_1455.avi	COBB	11.9269	26	Afternoon	0.465082	2.06254	4.37859	19.4484
VTB2_1907_1455.avi	COBB	11.7154	26	Afternoon	0.200955	0.227947	6.62767	63.1737
VTB2_1907_1455.avi	COBB	7.61577	26	Afternoon	0.624376	3.38911	4.37046	21.1752
VTB2_1907_1455.avi	COBB	7.01783	26	Afternoon	0.351836	0.705186	4.17388	20.8442
VTB2_1907_1455.avi	COBB	32.039	26	Afternoon	0.576542	2.17175	3.81291	15.4109
VTB2_1907_1455.avi	COBB	5.09902	26	Afternoon	1.46531	13.486	2.72172	6.20312
VTB2_1907_1455.avi	COBB	45.3679	26	Afternoon	0.879953	4.56666	2.66551	5.9463
VTB2_1907_1455.avi	COBB	15.5	26	Afternoon	1.14335	8.66236	3.2432	10.9321
VTB2_1907_1455.avi	COBB	9.61769	26	Afternoon	0.548561	2.97674	4.8643	26.8812
VTB2_1907_1455.avi	COBB	4.92443	26	Afternoon	0.612005	3.33148	3.81991	14.3361
VTB2_1907_1455.avi	COBB	10.7935	26	Afternoon	0.81142	4.58489	3.32887	11.0106
VTB2_1907_1455.avi	COBB	12.4197	26	Afternoon	1.38163	10.8849	2.89178	8.04058
VTB2_1907_1455.avi	COBB	34.0771	26	Afternoon	0.915284	4.22297	2.55866	5.62664
VTB2_1907_1455.avi	COBB	32.5576	26	Afternoon	1.69913	13.2307	2.37007	4.72678
VTB2_1907_1455.avi	COBB	29.7069	26	Afternoon	2.01684	15.2138	1.91895	2.34906
VTB2_1907_1455.avi	COBB	10.3078	26	Afternoon	0.998215	5.43653	3.19809	10.6528
VTB2_1907_1455.avi	COBB	45.9918	26	Afternoon	0.596746	2.07287	4.2636	23.5892
VTB2_1907_1455.avi	COBB	24.0416	26	Afternoon	1.04598	6.63316	3.30283	10.725
VTB2_1907_1455.avi	COBB	18.5068	26	Afternoon	0.918689	4.98433	3.48348	12.9546
VTB2_1907_1455.avi	COBB	24.0832	26	Afternoon	0.82744	5.22244	4.40618	22.2868
VTB2_1907_1455.avi	COBB	34.821	26	Afternoon	0.923706	6.81475	3.83243	14.8402
VTB2_1907_1455.avi	COBB	15.0748	26	Afternoon	0.923723	8.17107	4.1862	17.7443
VTB2_1907_1455.avi	COBB	12.855	26	Afternoon
VTB2_1907_1455.avi	COBB	21.1009	26	Afternoon	0.266034	0.360611	3.87222	17.6011
VTB2_1907_1455.avi	COBB	5.70088	26	Afternoon	0.314703	0.830265	6.17538	53.1852
VTB2_1907_1455.avi	COBB	8.55862	26	Afternoon	0.228124	0.258285	5.49943	50.1525
VTB2_1907_1455.avi	COBB	7.77817	26	Afternoon	0.442405	1.39057	4.2906	21.0004
VTB2_1907_1455.avi	COBB	14.4222	26	Afternoon	1.2345	11.4906	3.41083	11.2035
VTB2_1907_1455.avi	COBB	12.0416	26	Afternoon	0.512958	1.55759	3.37567	11.8017
VTB2_1907_1455.avi	COBB	9.30054	26	Afternoon	0.505112	1.73546	3.68771	13.9767
VTB2_1907_1455.avi	COBB	16.7108	26	Afternoon	0.3162	0.876049	5.4532	35.1493
VTB2_1907_1455.avi	COBB	15.8902	26	Afternoon	0.643789	3.90853	4.67112	24.6073
VTB2_1907_1455.avi	COBB	26.7301	26	Afternoon	1.04218	9.36865	3.62042	12.6341
VTB2_1907_1455.avi	COBB	34.2965	26	Afternoon	1.22334	9.32752	2.98792	8.37482
VTB2_1907_1455.avi	COBB	14.9164	26	Afternoon	1.00638	7.98467	3.43344	11.3505
VTB2_1907_1455.avi	COBB	45.0389	26	Afternoon	0.603767	3.60756	4.57663	23.0774
VTB2_1907_1455.avi	COBB	49.5	26	Afternoon	1.67145	15.7177	2.68771	6.3431
VTB2_1907_1455.avi	COBB	11.3358	26	Afternoon	0.307397	0.632099	4.05116	18.5412
VTB2_1907_1455.avi	COBB	5.83095	26	Afternoon	0.486874	1.33553	3.18908	10.3988
VTB2_1907_1455.avi	COBB	6.57647	26	Afternoon	0.588716	2.78619	4.07166	16.8311
VTB2_1907_1455.avi	COBB	16.8077	26	Afternoon	0.20442	0.266907	4.32073	22.0215
VTB2_1907_1455.avi	COBB	6.5192	26	Afternoon	0.511662	1.90967	3.97667	17.1421
VTB2_1907_1455.avi	COBB	7.2111	26	Afternoon	0.31513	0.856968	6.68893	58.3631
VTB2_1907_1455.avi	COBB	15.9765	26	Afternoon	0.535554	2.60893	4.65571	23.7847
VTB2_1907_1455.avi	COBB	48.5026	26	Afternoon	1.51465	12.4287	2.73494	6.88707
VTB2_1907_1455.avi	COBB	26.163	26	Afternoon	1.48322	11.083	2.44109	4.83948
VTB2_1907_1455.avi	COBB	29.9666	26	Afternoon	0.855422	3.77122	2.78637	7.29248
VTB2_1907_1455.avi	COBB	47.4236	26	Afternoon	0.852173	5.18814	3.8924	16.7663
VTB2_1907_1455.avi	COBB	23.927	26	Afternoon	0.917119	7.23314	4.06499	16.8878
VTB2_1907_1455.avi	COBB	30.7612	26	Afternoon	0.618888	3.30578	5.12957	31.5236
VTB2_1907_1455.avi	COBB	15.6924	26	Afternoon	0.682856	4.03731	4.74277	24.7905
VTB2_1907_1455.avi	COBB	35.6546	26	Afternoon	2.25538	19.9223	1.94567	2.5464
VTB2_1907_1455.avi	COBB	30.4056	26	Afternoon	1.22048	9.12266	2.77204	6.6479
VTB2_1907_1455.avi	COBB	20.2608	26	Afternoon	1.43081	12.2543	2.66713	5.85921
VTB2_1907_1455.avi	COBB	47.101	26	Afternoon	0.9115	6.28948	3.84323	15.9668
VTB2_1907_1455.avi	COBB	50.01	26	Afternoon	1.00707	7.4512	3.1575	9.32434
VTB2_1907_1455.avi	COBB	11.7154	26	Afternoon	0.417422	1.20564	4.24259	19.6595
VTB2_1907_1455.avi	COBB	20.7002	26	Afternoon	0.656937	2.37644	2.90918	7.88532
VTB2_1907_1455.avi	COBB	6.96419	26	Afternoon	0.266812	0.424374	4.64587	27.3875
VTB2_1907_1455.avi	COBB	5.22015	26	Afternoon	0.264073	0.511245	5.09403	30.3445
VTB2_1907_1455.avi	COBB	3.20156	26	Afternoon	0.299428	0.633602	4.64016	24.9196
VTB2_1907_1455.avi	COBB	3.3541	26	Afternoon	0.318178	0.480897	3.67592	16.7914
VTB2_1907_1455.avi	COBB	19.0066	26	Afternoon	0.432657	1.14807	3.98876	18.4099
VTB2_1907_1455.avi	COBB	15.0333	26	Afternoon	0.654188	4.32641	4.96885	27.0909
VTB2_1907_1455.avi	COBB	15.0416	26	Afternoon	0.53098	2.87929	4.75116	23.1371
VTB2_1907_1455.avi	COBB	11.5109	26	Afternoon	0.242553	0.46183	5.62259	39.0461
VTB2_1907_1455.avi	COBB	53.1154	26	Afternoon	0.522107	3.48284	5.14699	27.3443
VTB2_1907_1455.avi	COBB	19.0394	26	Afternoon	0.311548	0.791364	4.73832	25.6561
VTB2_1907_1455.avi	COBB	32.7567	26	Afternoon	0.486509	2.45315	5.07961	28.1531
VTB2_1907_1455.avi	COBB	9.70824	26	Afternoon	0.199078	0.393451	6.31462	46.6191
VTB2_1907_1455.avi	COBB	6.5	26	Afternoon	0.149465	0.0896675	4.06667	20.8525
VTB2_1907_1455.avi	COBB	3.53553	26	Afternoon	0.404775	1.574	4.94131	25.899
VTB2_1907_1455.avi	COBB	6.5	26	Afternoon	0.797867	5.52184	3.60509	12.2669
VTB2_1907_1455.avi	COBB	8.544	26	Afternoon	0.750124	3.23101	2.7691	6.60339
VTB2_1907_1455.avi	COBB	7.01783	26	Afternoon	0.713168	4.92897	4.55219	21.9498
VTB2_1907_1455.avi	COBB	9.48683	26	Afternoon	0.52809	3.01297	4.67758	22.3742
VTB2_1907_1455.avi	COBB	11.8849	26	Afternoon	0.503066	2.00852	4.15496	18.2979
VTB2_1907_1455.avi	COBB	9.96243	26	Afternoon	0.617221	3.33412	4.45051	20.8297
VTB2_1907_1455.avi	COBB	13.7568	26	Afternoon	0.694394	4.28752	4.80431	25.0419
VTB2_1907_1455.avi	COBB	20.0125	26	Afternoon	0.811874	3.28594	3.21843	12.0875
VTB2_1907_1455.avi	COBB	27.8029	26	Afternoon	1.30945	8.36827	2.72474	6.95678
VTB2_1907_1455.avi	COBB	10	26	Afternoon	0.85695	5.21309	3.9766	17.3219
VTB2_1907_1455.avi	COBB	14.2127	26	Afternoon	0.649083	2.41623	3.52514	13.0207
VTB2_1907_1455.avi	COBB	7.43303	26	Afternoon	0.502868	2.21332	5.07866	29.8154
VTB2_1907_1455.avi	COBB	7.51665	26	Afternoon	0.534244	2.42767	4.91966	26.7403
VTB2_1907_1455.avi	COBB	9.17878	26	Afternoon	0.594983	3.36928	4.9335	26.0124
VTB2_1907_1455.avi	COBB	9.51315	26	Afternoon	0.640984	3.01321	3.38591	10.9376
VTB2_1907_1455.avi	COBB	7.15891	26	Afternoon	0.891081	4.73362	3.39197	12.1101
VTB2_1907_1455.avi	COBB	48.013	26	Afternoon	0.867642	4.73434	3.57511	14.3745
VTB2_1907_1455.avi	COBB	8.74643	26	Afternoon	0.48949	1.4504	3.39068	12.5545
VTB2_1907_1455.avi	COBB	9.01388	26	Afternoon	0.281239	0.48753	4.23199	22.2735
VTB2_1907_1455.avi	COBB	32.8101	26	Afternoon	0.219132	0.386289	7.2882	65.106
VTB2_1907_1455.avi	COBB	4.24264	26	Afternoon	0.228169	0.448065	6.94188	58.4616
VTB2_1907_1455.avi	COBB	2.06155	26	Afternoon	0.459278	2.56484	5.40949	31.1017
VTB2_1907_1455.avi	COBB	9.05539	26	Afternoon	0.894319	7.64426	4.07166	16.7352
VTB2_1907_1455.avi	COBB	15.5	26	Afternoon	0.604909	2.86674	4.01805	16.6661
VTB2_1907_1455.avi	COBB	8.544	26	Afternoon	1.16744	7.25286	2.71998	6.73826
VTB2_1907_1455.avi	COBB	19.1638	26	Afternoon	1.59122	12.5905	2.4514	4.83851
VTB2_1907_1455.avi	COBB	8.94427	26	Afternoon	0.321326	0.76632	4.35698	21.4127
VTB2_1907_1455.avi	COBB	3.04138	26	Afternoon	0.406691	1.3128	4.17401	18.5596
VTB2_1907_1455.avi	COBB	4.74342	26	Afternoon	0.497362	2.70754	5.58795	36.4684
VTB2_1907_1455.avi	COBB	4.5	26	Afternoon	1.38647	12.4192	2.82836	6.75554
VTB2_1907_1455.avi	COBB	11.6297	26	Afternoon	0.512757	2.02383	4.06092	17.9364
VTB2_1907_1455.avi	COBB	10.0125	26	Afternoon	0.470167	1.59217	4.00257	18.2435
VTB2_1907_1455.avi	COBB	28.9914	26	Afternoon	1.40841	12.7738	2.91048	7.60494
VTB2_1907_1455.avi	COBB	10.198	26	Afternoon	1.40809	11.7356	2.70258	6.08402
VTB2_1907_1455.avi	COBB	9.39415	26	Afternoon	1.05376	7.53929	3.05447	8.43241
VTB2_1907_1455.avi	COBB	54.3898	26	Afternoon	0.174164	0.169528	4.04587	19.2004
VTB2_1907_1455.avi	COBB	3.16228	26	Afternoon	0.279713	0.61428	5.85976	46.1239
VTB2_1907_1455.avi	COBB	3.53553	26	Afternoon	0.288139	0.696811	5.1763	30.9254
VTB2_1907_1455.avi	COBB	4.12311	26	Afternoon	0.502278	1.39852	3.36452	12.575
VTB2_1907_1455.avi	COBB	6.18466	26	Afternoon	0.277343	0.427163	3.8386	17.0362
VTB2_1907_1455.avi	COBB	4.03113	26	Afternoon	0.361477	0.746669	4.14327	20.3976
VTB2_1907_1455.avi	COBB	4.52769	26	Afternoon	0.144563	0.0574924	3.06668	15.1262
VTB2_1907_1455.avi	COBB	1.11803	26	Afternoon	0.332096	0.915454	4.46084	21.3488
VTB2_1907_1455.avi	COBB	4.30116	26	Afternoon	0.173645	0.14106	4.46729	25.5295
VTB2_1907_1455.avi	COBB	3.60555	26	Afternoon	0.541215	2.26559	3.90661	15.2506
VTB2_1907_1455.avi	COBB	6.96419	26	Afternoon	0.509957	1.69223	3.4744	12.0186
VTB2_1907_1455.avi	COBB	3.3541	26	Afternoon
VTB2_1907_1455.avi	COBB	13.4629	26	Afternoon	1.08504	6.704	3.04689	9.03536
VTB2_1907_1455.avi	COBB	58.258	26	Afternoon	0.691547	3.83645	3.78242	13.6684
VTB2_1907_1455.avi	COBB	23.7592	26	Afternoon	0.506762	1.94244	3.62164	12.8487
VTB2_1907_1455.avi	COBB	6.26498	26	Afternoon	0.320886	0.764512	3.87096	15.754
VTB2_1907_1455.avi	COBB	6.04152	26	Afternoon	0.26251	0.526639	5.24812	33.1307
VTB2_1907_1455.avi	COBB	19.5576	26	Afternoon	0.358776	0.715333	3.77591	16.991
VTB2_1907_1455.avi	COBB	6.5192	26	Afternoon	0.429378	1.91307	5.73283	37.7218
VTB2_1907_1455.avi	COBB	10.9772	26	Afternoon	0.38572	0.999702	4.10686	18.8391
VTB2_1907_1455.avi	COBB	8.544	26	Afternoon	0.590371	3.78464	5.46633	32.6857
VTB2_1907_1455.avi	COBB	33.5894	26	Afternoon	0.877735	5.87571	3.61393	13.0125
VTB2_1907_1455.avi	COBB	9.55249	26	Afternoon	0.403915	1.49001	4.99069	26.511
VTB2_1907_1455.avi	COBB	12.5	26	Afternoon	0.236636	0.289565	4.59433	28.3914
VTB2_1907_1455.avi	COBB	18	26	Afternoon	0.220606	0.366971	6.56466	59.839
VTB2_1907_1455.avi	COBB	15	26	Afternoon	0.181846	0.141819	3.5687	15.8961
VTB2_1907_1455.avi	COBB	6.0208	26	Afternoon	0.168041	0.217381	6.58434	55.2347
VTB2_1907_1455.avi	COBB	3.04138	26	Afternoon	0.292511	0.574386	4.37205	22.2058
VTB2_1907_1455.avi	COBB	7.15891	26	Afternoon	0.36644	0.794538	3.28015	11.0754
VTB2_1907_1455.avi	COBB	4.30116	26	Afternoon	0.735252	3.89132	4.12115	18.8919
VTB2_1907_1455.avi	COBB	8.74643	26	Afternoon	0.380026	0.996071	4.85925	29.8864
VTB2_1907_1455.avi	COBB	34	26	Afternoon	0.376462	0.839192	3.90651	17.6767
VTB2_1907_1455.avi	COBB	7.07107	26	Afternoon	0.41094	1.70841	6.08216	44.4491
VTB2_1907_1455.avi	COBB	30.8585	26	Afternoon	0.571163	2.62835	4.46449	21.3307
VTB2_1907_1455.avi	COBB	19.5576	26	Afternoon	0.418364	0.970588	3.66664	14.917
VTB2_1907_1455.avi	COBB	18.6815	26	Afternoon	0.714369	5.04404	4.56498	21.5838
VTB2_1907_1455.avi	COBB	19.1377	26	Afternoon	0.494102	1.24081	3.3512	12.7412
VTB2_1907_1455.avi	COBB	30.9233	26	Afternoon
VTB2_1907_1455.avi	COBB	4.12311	26	Afternoon	0.373956	0.785419	4.00828	18.7978
VTB2_1907_1455.avi	COBB	41.1825	26	Afternoon	0.330828	0.799203	4.21723	18.9018
VTB2_1907_1455.avi	COBB	4.60977	26	Afternoon	0.295149	0.550607	4.28502	21.9381
VTB2_1907_1455.avi	COBB	4.74342	26	Afternoon	0.217978	0.234471	3.86992	18.2623
VTB2_1907_1455.avi	COBB	2.69258	26	Afternoon	0.609956	3.84143	4.40743	19.6202
VTB2_1907_1455.avi	COBB	9.55249	26	Afternoon	0.418021	1.01388	4.2648	23.3251
VTB2_1907_1455.avi	COBB	6.40312	26	Afternoon	0.43185	0.98544	3.39134	12.4995
VTB2_1907_1455.avi	COBB	17.3566	26	Afternoon	0.317844	0.488253	3.78608	19.1291
VTB2_1907_1455.avi	COBB	9.21954	26	Afternoon	0.31429	0.389943	3.16192	12.4575
VTB2_1907_1455.avi	COBB	31.8944	26	Afternoon	0.604425	2.73389	3.74188	14.5405
VTB2_1907_1455.avi	COBB	30.0375	26	Afternoon	0.297522	0.698304	4.30296	21.2634
VTB2_1907_1455.avi	COBB	22.3886	26	Afternoon	0.671089	3.27324	3.57176	12.9866
VTB2_1907_1455.avi	COBB	8.86002	26	Afternoon	0.594143	3.11956	4.4631	21.426
VTB2_1907_1455.avi	COBB	12.0934	26	Afternoon	0.400759	1.06209	3.66451	13.7247
VTB2_1907_1455.avi	COBB	15.0416	26	Afternoon	0.614543	3.19796	5.14063	31.4459
VTB2_1907_1455.avi	COBB	5.83095	26	Afternoon	0.30381	0.597519	4.98909	32.0142
VTB2_1907_1455.avi	COBB	11.9269	26	Afternoon	0.284435	0.648861	5.01207	29.1341
VTB2_1907_1455.avi	COBB	12.7769	26	Afternoon	0.856206	4.81121	3.71771	14.923
VTB2_1907_1455.avi	COBB	13.6015	26	Afternoon	0.51857	1.94259	4.3824	22.2529
VTB2_1907_1455.avi	COBB	10.0125	26	Afternoon	0.904536	6.28796	3.58134	12.8366
VTB2_1907_1455.avi	COBB	8.13941	26	Afternoon	0.44507	1.5936	5.00461	28.9529
VTB2_1907_1455.avi	COBB	8.01561	26	Afternoon	0.357326	0.882721	5.39897	36.1134
VTB2_1907_1455.avi	COBB	11.6297	26	Afternoon	0.375446	1.06997	4.83907	26.4147
VTB2_1907_1455.avi	COBB	4.30116	26	Afternoon	0.249737	0.446834	4.86685	27.3419
VTB2_1907_1455.avi	COBB	3.5	26	Afternoon	0.371638	1.15881	4.93164	26.4133
VTB2_1907_1455.avi	COBB	7.5	26	Afternoon	0.303912	1.02863	6.39158	45.2059
VTB2_1907_1455.avi	COBB	3.53553	26	Afternoon	0.175823	0.149482	3.8093	16.9907
VTB2_1907_1455.avi	COBB	3.53553	26	Afternoon	0.234171	0.336523	4.14845	20.1381
VTB2_1907_1455.avi	COBB	2.5	26	Afternoon	0.254093	0.504873	5.68458	39.0753
VTB2_1907_1455.avi	COBB	3.20156	26	Afternoon	0.611576	3.70976	4.82228	24.9394
VTB2_1907_1455.avi	COBB	10	26	Afternoon	0.415699	0.959589	3.61121	14.6564
VTB2_1907_1455.avi	COBB	13.0384	26	Afternoon	0.290585	0.449742	3.81279	16.7827
VTB2_1907_1455.avi	COBB	30.0666	26	Afternoon	0.317008	1.05166	6.89194	56.6892
VTB2_1907_1455.avi	COBB	22.6991	26	Afternoon	0.324322	1.04558	6.26254	47.342
VTB2_1907_1455.avi	COBB	12.0208	26	Afternoon	0.237288	0.326329	4.71039	29.6493
VTB2_1907_1455.avi	COBB	12.1037	26	Afternoon	0.492348	1.60351	3.52813	12.5692
VTB2_1907_1455.avi	COBB	11.8004	26	Afternoon	0.260955	0.366765	4.59272	27.9664
VTB2_1907_1455.avi	COBB	9.51315	26	Afternoon	0.210561	0.21128	4.41188	29.1286
VTB2_1907_1455.avi	COBB	9.30054	26	Afternoon	0.21613	0.384437	5.67782	37.4663
VTB2_1907_1455.avi	COBB	5.83095	26	Afternoon	0.206013	0.261974	5.53251	41.1548
VTB2_1907_1455.avi	COBB	5.59017	26	Afternoon	0.210904	0.213801	4.07215	21.6963
VTB2_1907_1455.avi	COBB	4.03113	26	Afternoon	0.39814	1.15947	3.97268	16.9667
VTB2_1907_1455.avi	COBB	3.64005	26	Afternoon	0.383394	1.48715	4.91417	25.8749
VTB2_1907_1455.avi	COBB	5.52268	26	Afternoon	0.728609	6.01163	4.33781	18.7253
VTB2_1907_1455.avi	COBB	7.77817	26	Afternoon	0.289247	0.618689	4.36475	21.8867
VTB2_1907_1455.avi	COBB	4.60977	26	Afternoon	0.639284	3.91785	4.31312	19.3747
VTB2_1907_1455.avi	COBB	17.72	26	Afternoon	0.838586	6.74869	4.13106	17.0614
VTB2_1907_1455.avi	COBB	9.61769	26	Afternoon	0.368685	1.55299	5.56512	34.7275
VTB2_1907_1455.avi	COBB	18.6078	26	Afternoon	0.25236	0.380559	4.21211	19.7822
VTB2_1907_1455.avi	COBB	25.005	26	Afternoon	0.256225	0.619354	6.57818	51.7919
VTB2_1907_1455.avi	COBB	3.64005	26	Afternoon	0.347222	1.36876	5.46393	32.4427
VTB2_1907_1455.avi	COBB	3.20156	26	Afternoon	0.632303	4.24049	4.76756	23.5472
VTB2_1907_1455.avi	COBB	9.48683	26	Afternoon	0.684481	4.69054	4.37282	19.4574
VTB2_1907_1455.avi	COBB	13.7931	26	Afternoon	0.419614	1.63013	4.51965	20.7342
VTB2_1907_1455.avi	COBB	24.0832	26	Afternoon	0.645619	3.75233	3.95197	15.1668
VTB2_1907_1455.avi	COBB	5.83095	26	Afternoon	0.384395	1.15545	4.55086	23.6835
VTB2_1907_1455.avi	COBB	3.90512	26	Afternoon	0.257823	0.62833	5.99664	43.1338
VTB2_1907_1455.avi	COBB	3.3541	26	Afternoon	0.296069	0.90924	7.13882	61.0718
VTB2_1907_1455.avi	COBB	2.5	26	Afternoon	0.33745	1.06179	4.98669	27.9517
VTB2_1907_1455.avi	COBB	15.6525	26	Afternoon	0.264729	0.636324	5.07634	30.0865
VTB2_1907_1455.avi	COBB	11.7047	26	Afternoon	0.46869	2.07927	4.50017	21.694
VTB2_1907_1455.avi	COBB	10.3078	26	Afternoon	0.327871	0.737773	3.9707	17.7721
VTB2_1907_1455.avi	COBB	9.43398	26	Afternoon	0.189455	0.207982	4.82913	29.7419
VTB2_1907_1455.avi	COBB	7.64853	26	Afternoon	0.33971	0.98888	4.95088	27.8835
VTB2_1907_1455.avi	COBB	5.02494	26	Afternoon	0.331412	0.702171	4.15707	20.4348
VTB2_1907_1455.avi	COBB	14.0801	26	Afternoon	0.53507	1.76596	3.53937	13.52
VTB2_1907_1455.avi	COBB	16.225	26	Afternoon	0.473725	1.37084	4.18448	20.582
VTB2_1907_1455.avi	COBB	8.60233	26	Afternoon	0.302702	0.51583	4.85499	31.9851
VTB2_1907_1455.avi	COBB	3.64005	26	Afternoon	0.237545	0.267664	3.59806	15.0649
VTB2_1907_1455.avi	COBB	4.24264	26	Afternoon	0.248477	0.339159	4.22747	21.5148
VTB2_1907_1455.avi	COBB	3.53553	26	Afternoon	0.195409	0.213795	4.66771	28.609
VTB2_1907_1455.avi	COBB	4.52769	26	Afternoon	0.356985	0.76387	3.74875	16.0493
VTB2_1907_1455.avi	COBB	4.24264	26	Afternoon	0.333301	0.826674	5.47452	37.7039
VTB2_1907_1455.avi	COBB	4.12311	26	Afternoon	0.3384	0.828857	4.59589	23.8337
VTB2_1907_1455.avi	COBB	20.2485	26	Afternoon	0.48414	1.8828	4.33562	20.9536
VTB2_1907_1455.avi	COBB	6.67083	26	Afternoon	0.937489	10.1313	4.26966	17.7911
VTB2_1907_1455.avi	COBB	6.04152	26	Afternoon	0.693201	3.7744	3.66015	13.5229
VTB2_1907_1455.avi	COBB	7.76209	26	Afternoon	1.34705	13.6291	3.20219	9.63188
VTB2_1907_1455.avi	COBB	14.3265	26	Afternoon	1.84869	18.9546	2.73891	6.88701
VTB2_1907_1455.avi	COBB	24.1868	26	Afternoon	1.2578	10.4356	3.1335	9.23369
VTB2_1907_1455.avi	COBB	28.5394	26	Afternoon	1.92756	15.263	2.07282	2.92306
VTB2_1907_1455.avi	COBB	34.1321	26	Afternoon	1.11129	7.75173	3.2786	10.5485
VTB2_1907_1455.avi	COBB	26.0048	26	Afternoon	0.397547	0.922105	4.08961	19.5388
VTB2_1907_1455.avi	COBB	6.80074	26	Afternoon	1.21829	7.59073	2.75544	7.05095
VTB2_1907_1455.avi	COBB	16.0078	26	Afternoon	0.938512	3.9659	2.57676	6.37146
VTB2_1907_1455.avi	COBB	15.0416	26	Afternoon	0.313867	0.629592	4.66943	27.0237
VTB2_1907_1455.avi	COBB	29.7069	26	Afternoon	0.354135	0.706741	4.06153	18.9958
VTB2_1907_1455.avi	COBB	26.1725	26	Afternoon	1.03299	7.66863	3.5432	12.5066
VTB2_1907_1455.avi	COBB	23.8537	26	Afternoon	1.82493	29.3587	3.91461	15.4526
VTB2_1907_1455.avi	COBB	53.4439	26	Afternoon	1.50171	12.4103	2.68837	6.14443
VTB2_1907_1455.avi	COBB	54.5183	26	Afternoon	0.338065	0.693304	4.08879	19.1973
VTB2_1907_1455.avi	COBB	15.9531	26	Afternoon	0.20785	0.282745	6.37742	66.1636
VTB2_1907_1455.avi	COBB	9.19239	26	Afternoon	0.459355	1.81897	4.37944	20.0061
VTB2_1907_1455.avi	COBB	8.544	26	Afternoon	0.55943	1.98004	3.4193	11.8779
VTB2_1907_1455.avi	COBB	15.5081	26	Afternoon	0.597023	4.3274	5.69478	35.6613
VTB2_1907_1455.avi	COBB	63.7809	26	Afternoon	0.340567	1.13572	5.23274	29.6197
VTB2_1907_1455.avi	COBB	10	26	Afternoon	0.215811	0.353705	5.94741	47.5514
VTB2_1907_1455.avi	COBB	4.74342	26	Afternoon	0.287619	0.509225	3.946	17.7203
VTB2_1907_1455.avi	COBB	4.92443	26	Afternoon	0.240013	0.351252	3.69666	14.6842
VTB2_1907_1455.avi	COBB	4.71699	26	Afternoon	0.204595	0.22691	4.03775	19.7269
VTB2_1907_1455.avi	COBB	6.18466	26	Afternoon	0.19743	0.224376	5.21712	38.0734
VTB2_1907_1455.avi	COBB	4.92443	26	Afternoon	0.193214	0.33244	6.00291	43.0153
VTB2_1907_1455.avi	COBB	39.3605	26	Afternoon	0.158082	0.208157	6.01873	43.9336
VTB2_1907_1455.avi	COBB	3	26	Afternoon	0.256344	0.546507	4.44079	20.8399
VTB2_1907_1455.avi	COBB	4.03113	26	Afternoon	0.232199	0.308107	4.43634	25.6301
VTB2_1907_1455.avi	COBB	22.2767	26	Afternoon	0.538376	2.41431	4.23902	19.0024
VTB2_1907_1455.avi	COBB	15.8114	26	Afternoon	0.455668	1.92365	4.7078	23.4406
VTB2_1907_1455.avi	COBB	10.3078	26	Afternoon	0.3969	1.04034	3.96504	17.2028
VTB2_1907_1455.avi	COBB	21.5232	26	Afternoon	0.695609	3.61405	3.81982	15.3016
VTB2_1907_1455.avi	COBB	12.7475	26	Afternoon	0.282009	0.441085	4.56993	27.2148
VTB2_1907_1455.avi	COBB	9.61769	26	Afternoon	0.247582	0.434978	5.2152	32.3309
VTB2_1907_1455.avi	COBB	2.12132	26	Afternoon	0.166739	0.117985	4.44346	27.1273
VTB2_1907_1455.avi	COBB	2.12132	26	Afternoon	0.132344	0.0915198	5.11013	34.1801
VTB2_1907_1455.avi	COBB	2.5	26	Afternoon	0.241156	0.48715	6.37785	49.749
VTB2_1907_1455.avi	COBB	13.9463	26	Afternoon	0.201854	0.186407	3.99405	20.6566
VTB2_1907_1455.avi	COBB	17.3566	26	Afternoon	0.179669	0.178494	5.15927	37.5219
VTB2_1907_1455.avi	COBB	12.5399	26	Afternoon	0.201369	0.251077	6.23003	51.2545
VTB2_1907_1455.avi	COBB	4.52769	26	Afternoon	0.202743	0.244574	4.8181	29.1391
VTB2_1907_1455.avi	COBB	32.4692	26	Afternoon	0.442837	1.95723	5.38127	32.3411
VTB2_1907_1455.avi	COBB	11.0454	26	Afternoon	0.47618	2.29466	4.66583	22.9297
VTB2_1907_1455.avi	COBB	11	26	Afternoon	0.544484	3.75595	5.14029	27.7866
VTB2_1907_1455.avi	COBB	12.0208	26	Afternoon	0.274637	0.614495	5.18802	31.5649
VTB2_1907_1455.avi	COBB	6.04152	26	Afternoon	0.175064	0.163969	4.44551	23.7462
VTB2_1907_1455.avi	COBB	4.03113	26	Afternoon	0.176238	0.190108	5.34035	36.1121
VTB2_1907_1455.avi	COBB	5.02494	26	Afternoon	0.233739	0.266908	5.03156	36.689
VTB2_1907_1455.avi	COBB	16.6208	26	Afternoon	0.276344	0.567137	4.22269	18.8926
VTB2_1907_1455.avi	COBB	19.4165	26	Afternoon	0.578685	2.98354	4.04101	16.225
VTB2_1907_1455.avi	COBB	13.435	26	Afternoon	0.443936	2.07188	5.25029	30.5351
VTB2_1907_1455.avi	COBB	5.31507	26	Afternoon	0.525883	1.39402	3.32949	12.5384
VTB2_1907_1455.avi	COBB	7.28011	26	Afternoon	0.927293	5.88243	3.5749	12.6634
VTB2_1907_1455.avi	COBB	7.28011	26	Afternoon	0.478479	1.38647	3.75172	15.1788
VTB2_1907_1455.avi	COBB	7.76209	26	Afternoon	0.657509	3.42036	4.41982	21.3912
VTB2_1907_1455.avi	COBB	10.6066	26	Afternoon	0.336703	0.594087	3.79503	16.8916
VTB2_1907_1455.avi	COBB	7.90569	26	Afternoon	0.396748	0.926465	3.59985	13.541
VTB2_1907_1455.avi	COBB	5	26	Afternoon	1.83894	16.2683	2.60191	6.09266
VTB2_1907_1455.avi	COBB	11.5434	26	Afternoon	0.586798	2.52521	3.52511	12.2671
VTB2_1907_1455.avi	COBB	8.8459	26	Afternoon	0.81422	5.69385	4.29466	20.206
VTB2_1907_1455.avi	COBB	42.6644	26	Afternoon	0.566014	2.74558	4.42802	21.4592
VTB2_1907_1455.avi	COBB	26.5707	26	Afternoon	0.451454	1.68455	4.58153	23.6959
VTB2_1907_1455.avi	COBB	11.6619	26	Afternoon	0.893892	5.59319	3.35792	11.044
VTB2_1907_1455.avi	COBB	13.5093	26	Afternoon	0.951499	5.87592	3.00231	8.13139
VTB2_1907_1455.avi	COBB	43.1654	26	Afternoon	0.414529	1.19766	4.26102	20.5053
VTB2_1907_1455.avi	COBB	52.1177	26	Afternoon	0.197794	0.247145	4.73539	28.3924
VTB2_1907_1455.avi	COBB	3.5	26	Afternoon	0.424978	1.81413	5.36668	34.0759
VTB2_1907_1455.avi	COBB	12.53	26	Afternoon	0.382299	1.21216	4.73139	25.4512
VTB2_1907_1455.avi	COBB	4.5	26	Afternoon	0.428789	1.46352	4.4964	22.7606
VTB2_1907_1455.avi	COBB	41.0183	26	Afternoon	0.331536	1.07832	6.21827	46.5543
VTB2_1907_1455.avi	COBB	24.026	26	Afternoon	0.547794	2.55715	3.84888	14.8781
VTB2_1907_1455.avi	COBB	4.47214	26	Afternoon	0.313042	0.780338	5.71378	39.1258
VTB2_1907_1455.avi	COBB	49.3685	26	Afternoon	0.205191	0.157966	3.13115	11.4478
VTB2_1907_1455.avi	COBB	3.04138	26	Afternoon	0.41338	2.08852	5.56245	32.6921
VTB2_1907_1455.avi	COBB	2.54951	26	Afternoon	0.290275	0.656487	5.42815	34.2021
VTB2_1907_1455.avi	COBB	3.53553	26	Afternoon	0.194222	0.205472	4.93631	31.418
VTB2_1907_1455.avi	COBB	2	26	Afternoon	0.334877	1.19108	6.00088	42.3139
VTB2_1907_1455.avi	COBB	22.2092	26	Afternoon	0.204384	0.198388	4.06568	20.1724
VTB2_1907_1455.avi	COBB	6.0208	26	Afternoon	0.377316	1.12639	4.64248	24.0332
VTB2_1907_1455.avi	COBB	18.527	26	Afternoon	0.378173	0.995421	4.10757	18.8933
VTB2_1907_1455.avi	COBB	17.5285	26	Afternoon	0.33992	0.628769	4.05169	20.4617
VTB2_1907_1455.avi	COBB	4.03113	26	Afternoon	0.302309	0.59932	4.03692	17.5701
VTB2_1907_1455.avi	COBB	5	26	Afternoon	0.276401	0.528136	5.07389	30.0704
VTB2_1907_1455.avi	COBB	14.5086	26	Afternoon	0.349325	0.906747	4.77711	26.6605
VTB2_1907_1455.avi	COBB	6.5	26	Afternoon	0.479901	2.20627	4.93663	26.2815
VTB2_1907_1455.avi	COBB	7.15891	26	Afternoon	0.171568	0.136877	3.69747	16.384
VTB2_1907_1455.avi	COBB	2.91548	26	Afternoon	0.64843	3.62756	4.26638	19.188
VTB2_1907_1455.avi	COBB	25.005	26	Afternoon	0.230721	0.314806	4.38999	23.7031
VTB2_1907_1455.avi	COBB	27.0185	26	Afternoon	0.584578	2.74681	4.20214	19.02
VTB2_1907_1455.avi	COBB	24.8646	26	Afternoon	0.430906	1.45681	3.78249	14.33
VTB2_1907_1455.avi	COBB	13.0096	26	Afternoon	0.51551	1.6428	3.23251	10.2902
VTB2_1907_1455.avi	COBB	9.60469	26	Afternoon	0.75657	4.75938	4.01007	16.5077
VTB2_1907_1455.avi	COBB	9.60469	26	Afternoon	0.46236	1.32123	3.79867	16.4703
VTB2_1907_1455.avi	COBB	11	26	Afternoon	0.446108	1.11753	3.55457	14.1261
VTB2_1907_1455.avi	COBB	4.74342	26	Afternoon	0.176077	0.173498	4.11926	20.2896
VTB2_1907_1455.avi	COBB	2.23607	26	Afternoon	0.230097	0.596486	7.35919	64.274
VTB2_1907_1455.avi	COBB	4.03113	26	Afternoon	0.45953	0.459918	4.76732	35.7453
VTB2_1907_1455.avi	COBB	5	26	Afternoon	1.24447	9.38777	3.45128	11.029
VTB2_1907_1455.avi	COBB	9.30054	26	Afternoon	0.807172	3.84398	3.13646	9.98462
VTB2_1907_1455.avi	COBB	8.27647	26	Afternoon	1.07937	6.56064	3.87314	15.2413
VTB2_1907_1455.avi	COBB	15.9138	26	Afternoon	0.568193	1.25832	5.5633	38.8203
VTB2_1907_1455.avi	COBB	9.43398	26	Afternoon	0.349538	1.41167	6.69068	53.6949
VTB2_1907_1455.avi	COBB	11.6726	26	Afternoon	1.24895	10.5405	2.86233	7.10045
VTB2_1907_1455.avi	COBB	9.60469	26	Afternoon	0.498707	2.97887	5.24872	29.1098
VTB2_1907_1455.avi	COBB	8.38153	26	Afternoon	0.40263	1.6723	5.50904	36.4746
VTB2_1907_1455.avi	COBB	6.04152	26	Afternoon	0.401475	1.97859	5.50637	33.3732
VTB2_1907_1455.avi	COBB	8.73212	26	Afternoon	0.165403	0.176476	5.09747	31.8855
VTB2_1907_1455.avi	COBB	4.71699	26	Afternoon	0.27637	0.440303	3.7831	16.1793
VTB2_1907_1455.avi	COBB	3.04138	26	Afternoon	0.186036	0.143046	3.44144	14.5551
VTB2_1907_1455.avi	COBB	3.5	26	Afternoon	0.180841	0.253376	6.95988	65.8054
VTB2_1907_1455.avi	COBB	5.5	26	Afternoon	0.35915	1.40843	5.08243	27.8899
VTB2_1907_1455.avi	COBB	10.5	26	Afternoon	0.185327	0.264819	5.83063	41.6508
VTB2_1907_1455.avi	COBB	5	26	Afternoon	0.382909	1.72922	6.08111	44.5515
VTB2_1907_1455.avi	COBB	13.6473	26	Afternoon	0.222071	0.548618	6.11753	41.4799
VTB2_1907_1455.avi	COBB	7.90569	26	Afternoon	0.954216	7.79957	3.80024	14.2883
VTB2_1907_1455.avi	COBB	13.2098	26	Afternoon	0.176986	0.240892	4.80872	26.1175
VTB2_1907_1455.avi	COBB	10.1119	26	Afternoon	1.40793	13.565	2.81731	6.63523
VTB2_1907_1455.avi	COBB	15.2971	26	Afternoon	0.296051	0.759196	4.53518	22.36
VTB2_1907_1455.avi	COBB	8.51469	26	Afternoon	0.273849	0.422854	4.03796	18.6034
VTB2_1907_1455.avi	COBB	4.71699	26	Afternoon
VTB2_1907_1455.avi	COBB	27.6134	26	Afternoon	0.516787	3.17652	5.32089	29.7449
VTB2_1907_1455.avi	COBB	17.4642	26	Afternoon	0.316719	0.892983	5.16696	30.5167
VTB2_1907_1455.avi	COBB	7.81025	26	Afternoon	1.13602	9.49727	2.96308	7.40376
VTB2_1907_1455.avi	COBB	14.2302	26	Afternoon	0.954952	7.97571	3.34152	9.96834
VTB2_1907_1455.avi	COBB	10.0125	26	Afternoon	0.124797	0.0606314	3.05474	10.487
VTB2_1907_1455.avi	COBB	3.5	26	Afternoon	0.466503	0.507231	4.30262	25.5283
VTB2_1907_1455.avi	COBB	3.04138	26	Afternoon	0.218307	0.383232	4.73095	26.8961
VTB2_1907_1455.avi	COBB	1.58114	26	Afternoon	0.226061	0.277417	3.43766	13.3075
VTB2_1907_1455.avi	COBB	3.20156	26	Afternoon	0.395653	0.231318	2.9636	16.5256
VTB2_1907_1455.avi	COBB	5.02494	26	Afternoon	0.251894	0.404578	4.21796	20.632
VTB2_1907_1455.avi	COBB	2.23607	26	Afternoon	0.185584	0.267986	5.39637	34.8016
VTB2_1907_1455.avi	COBB	3	26	Afternoon	0.219866	0.345459	5.1775	33.3585
VTB2_1907_1455.avi	COBB	2.5	26	Afternoon	0.166299	0.196009	4.90981	28.741
VTB2_1907_1455.avi	COBB	26.0432	26	Afternoon	0.204511	0.40875	6.4887	50.3768
VTB2_1907_1455.avi	COBB	5.52268	26	Afternoon	0.172607	0.214681	5.75538	47.9978
VTB2_1907_1455.avi	COBB	2.06155	26	Afternoon	0.358873	1.33583	5.07336	29.0755
VTB2_1907_1455.avi	COBB	20.0062	26	Afternoon	0.314108	0.773872	4.24799	20.0219
VTB2_1907_1455.avi	COBB	6.0208	26	Afternoon	0.319202	0.605259	4.06977	19.4239
VTB2_1907_1455.avi	COBB	5.02494	26	Afternoon	0.327109	0.554891	4.20672	22.0672
VTB2_1907_1455.avi	COBB	7.10634	26	Afternoon	0.843027	4.23373	3.43657	12.7351
VTB2_1907_1455.avi	COBB	14.0801	26	Afternoon	0.709455	3.91574	3.59333	12.6431
VTB2_1907_1455.avi	COBB	11.6619	26	Afternoon	1.26025	11.2507	2.88622	7.05675
VTB2_1907_1455.avi	COBB	17.9025	26	Afternoon	0.306684	1.33955	6.54451	46.5166
VTB2_1907_1455.avi	COBB	6.40312	26	Afternoon	0.331211	1.39984	6.00114	39.1317
VTB2_1907_1455.avi	COBB	5.83095	26	Afternoon	0.351513	1.66028	4.98136	24.9301
VTB2_1907_1455.avi	COBB	8.13941	26	Afternoon	0.718814	8.22358	5.13622	26.6973
VTB2_1907_1455.avi	COBB	16.8671	26	Afternoon	1.35811	12.3823	2.73196	6.35316
VTB2_1907_1455.avi	COBB	17.7553	26	Afternoon	0.580859	3.73326	4.54197	21.4609
VTB2_1907_1455.avi	COBB	21.095	26	Afternoon	0.23738	0.272115	4.43276	26.3468
VTB2_1907_1455.avi	COBB	20.0562	26	Afternoon	0.392951	1.11846	4.98134	28.9861
VTB2_1907_1455.avi	COBB	20	26	Afternoon
VTB2_1907_1455.avi	COBB	9.17878	26	Afternoon	0.273755	0.621321	5.18074	31.2961
VTB2_1907_1455.avi	COBB	2.91548	26	Afternoon	0.236483	0.463565	5.6565	37.447
VTB2_1907_1455.avi	COBB	3.60555	26	Afternoon	0.172259	0.148773	3.8478	17.8949
VTB2_1907_1455.avi	COBB	1.80278	26	Afternoon	0.321295	0.605292	3.9993	18.3639
VTB2_1907_1455.avi	COBB	9.01388	26	Afternoon	0.217321	0.274432	4.40004	24.5945
VTB2_1907_1455.avi	COBB	5.52268	26	Afternoon	0.210831	0.236104	4.35105	24.7174
VTB2_1907_1455.avi	COBB	1.80278	26	Afternoon	0.478927	2.44915	4.22338	17.6662
VTB2_1907_1455.avi	COBB	6	26	Afternoon	0.275586	0.616235	5.05329	28.5658
VTB2_1907_1455.avi	COBB	7.38241	26	Afternoon	0.246257	0.369661	4.8786	30.0406
VTB2_1907_1455.avi	COBB	14.4309	26	Afternoon	0.168624	0.142287	4.43166	26.8769
VTB2_1907_1455.avi	COBB	44.6374	26	Afternoon	0.586976	2.94675	4.31865	19.3039
VTB2_1907_1455.avi	COBB	37.5666	26	Afternoon	0.917948	7.39374	3.92064	15.1104
VTB2_1907_1455.avi	COBB	15.5322	26	Afternoon	0.310756	0.485541	3.39701	13.3552
VTB2_1907_1455.avi	COBB	15.6205	26	Afternoon	0.519828	2.94129	5.36381	32.4626
VTB2_1907_1455.avi	COBB	13.2004	26	Afternoon	0.23682	0.288762	4.58939	29.2133
VTB2_1907_1455.avi	COBB	5.14782	26	Afternoon	0.2574	0.447376	5.41791	39.0748
VTB2_1907_1455.avi	COBB	4.272	26	Afternoon	0.215984	0.242938	3.91495	18.7714
VTB2_1907_1455.avi	COBB	2.12132	26	Afternoon	0.283579	0.451882	3.63988	14.9538
VTB2_1907_1455.avi	COBB	1.80278	26	Afternoon	0.280171	0.847739	6.13881	43.0106
VTB2_1907_1455.avi	COBB	2.54951	26	Afternoon	0.182659	0.177815	3.71703	15.3663
VTB2_1907_1455.avi	COBB	2.54951	26	Afternoon	0.15993	0.135532	4.90289	29.4729
VTB2_1907_1455.avi	COBB	1.58114	26	Afternoon	0.173251	0.167847	4.86732	30.7102
VTB2_1907_1455.avi	COBB	2.5	26	Afternoon	0.424111	0.302028	3.62457	22.9446
VTB2_1907_1455.avi	COBB	5.38516	26	Afternoon	0.413011	0.273845	3.01747	14.6063
VTB2_1907_1455.avi	COBB	2.23607	26	Afternoon	0.156232	0.166644	4.89695	28.6789
VTB2_1907_1455.avi	COBB	1.11803	26	Afternoon	0.178421	0.275906	7.17489	64.7734
VTB2_1907_1455.avi	COBB	2.06155	26	Afternoon	0.149884	0.107568	4.23167	21.8256
VTB2_1907_1455.avi	COBB	1.80278	26	Afternoon	0.188356	0.159561	4.03831	20.3937
VTB2_1907_1455.avi	COBB	2.06155	26	Afternoon	0.427267	1.4089	4.52419	22.5298
VTB2_1907_1455.avi	COBB	3.64005	26	Afternoon	0.249519	0.408468	4.15858	20.0383
VTB2_1907_1455.avi	COBB	23.1138	26	Afternoon	0.211671	0.350622	5.57976	37.2345
VTB2_1907_1455.avi	COBB	12.7475	26	Afternoon	0.277317	0.476443	4.46722	22.801
VTB2_1907_1455.avi	COBB	3.60555	26	Afternoon	0.430668	0.415263	5.15954	39.9605
VTB2_1907_1455.avi	COBB	44.139	26	Afternoon	0.285772	1.06306	7.48927	67.605
VTB2_1907_1455.avi	COBB	22.809	26	Afternoon	0.669115	2.42571	5.22512	29.7806
VTB2_1907_1455.avi	COBB	17.2627	26	Afternoon	0.334051	1.10397	5.72848	36.1575
VTB2_1907_1455.avi	COBB	7.82624	26	Afternoon	0.205896	0.170843	3.54627	15.058
VTB2_1907_1455.avi	COBB	3.20156	26	Afternoon	0.144779	0.107521	4.4368	25.088
VTB2_1907_1455.avi	COBB	2.5	26	Afternoon	0.26068	0.367242	4.45778	25.0458
VTB2_1907_1455.avi	COBB	4.03113	26	Afternoon	0.290369	0.939862	6.47234	46.5875
VTB2_1907_1455.avi	COBB	9.5	26	Afternoon	0.463043	2.2264	4.89256	25.4808
VTB2_1907_1455.avi	COBB	9.82344	26	Afternoon	0.345181	1.14436	5.20606	29.6162
VTB2_1907_1455.avi	COBB	5.52268	26	Afternoon	0.161228	0.176153	5.28663	33.9015
VTB2_1907_1455.avi	COBB	2.23607	26	Afternoon	0.194984	0.226069	5.06576	31.2878
VTB2_1907_1455.avi	COBB	3.04138	26	Afternoon	0.267818	0.599068	5.36706	35.2459
VTB2_1907_1455.avi	COBB	5.14782	26	Afternoon	0.316254	0.603108	3.77109	16.1397
VTB2_1907_1455.avi	COBB	7.56637	26	Afternoon	0.82047	5.26104	3.50207	11.7516
VTB2_1907_1455.avi	COBB	27.2029	26	Afternoon	0.998137	6.61907	3.16625	9.81479
VTB2_1907_1455.avi	COBB	23.5053	26	Afternoon	0.732524	3.18404	3.00549	8.40238
VTB2_1907_1455.avi	COBB	18.0693	26	Afternoon	0.432737	1.36674	3.75508	14.8915
VTB2_1907_1455.avi	COBB	20.0562	26	Afternoon	0.39575	1.10506	4.36559	22.3055
VTB2_1907_1455.avi	COBB	21.225	26	Afternoon	0.568909	1.33492	2.73248	7.46154
VTB2_1907_1455.avi	COBB	39.3954	26	Afternoon	0.879813	5.13463	3.60999	13.5678
VTB2_1907_1455.avi	COBB	10	26	Afternoon	0.243057	0.261016	4.5125	28.9556
VTB2_1907_1455.avi	COBB	43.3417	26	Afternoon	0.21296	0.227739	5.08805	34.857
VTB2_1907_1455.avi	COBB	4	26	Afternoon	0.216176	0.267195	4.58269	26.1365
VTB2_1907_1455.avi	COBB	2.82843	26	Afternoon	0.357624	1.42435	6.21377	45.8985
VTB2_1907_1455.avi	COBB	8.5	26	Afternoon	0.281588	0.444152	4.07056	19.7338
VTB2_1907_1455.avi	COBB	14.0089	26	Afternoon	0.20022	0.357182	7.0993	61.1861
VTB2_1907_1455.avi	COBB	4.03113	26	Afternoon	0.158332	0.201939	5.52752	36.6023
VTB2_1907_1455.avi	COBB	2	26	Afternoon	0.240155	0.477355	7.15559	68.021
VTB2_1907_1455.avi	COBB	6.10328	26	Afternoon	0.197584	0.400042	5.981	40.5054
VTB2_1907_1455.avi	COBB	2.5	26	Afternoon	0.323696	1.1068	5.2285	29.9937
VTB2_1907_1455.avi	COBB	6.80074	26	Afternoon	0.382649	1.79508	5.38163	30.6158
VTB2_1907_1455.avi	COBB	9.34077	26	Afternoon	0.346239	1.24751	5.1861	30.0449
VTB2_1907_1455.avi	COBB	5.31507	26	Afternoon	0.411332	1.11934	3.75763	15.1195
VTB2_1907_1455.avi	COBB	6.08276	26	Afternoon	0.879868	5.81507	3.3799	11.1687
VTB2_1907_1455.avi	COBB	9.17878	26	Afternoon	0.296619	0.667116	5.38062	38.1459
VTB2_1907_1455.avi	COBB	3.80789	26	Afternoon	0.314113	0.890441	5.49594	36.8311
VTB2_1907_1455.avi	COBB	6.26498	26	Afternoon	0.275783	0.736646	6.39016	52.9889
VTB2_1907_1455.avi	COBB	5.02494	26	Afternoon	0.361402	1.05691	4.40048	21.8346
VTB2_1907_1455.avi	COBB	20.3593	26	Afternoon	0.444372	1.93674	4.76977	25.0634
VTB2_1907_1455.avi	COBB	64.0644	26	Afternoon	1.1774	13.0309	4.48293	22.5105
VTB2_1907_1455.avi	COBB	12.5399	26	Afternoon	0.462394	2.00776	4.84641	26.0629
VTB2_1907_1455.avi	COBB	22.7266	26	Afternoon	0.326952	0.82568	4.56752	23.6823
VTB2_1907_1455.avi	COBB	8.06226	26	Afternoon	0.394381	1.5231	4.8767	26.4866
VTB2_1907_1455.avi	COBB	10.5475	26	Afternoon	0.218275	0.419674	6.57368	52.4402
VTB2_1907_1455.avi	COBB	23.0326	26	Afternoon
VTB2_1907_1455.avi	COBB	18.527	26	Afternoon	0.222844	0.500023	5.81016	41.565
VTB2_1907_1455.avi	COBB	13.3417	26	Afternoon	0.290246	0.708224	4.44042	21.475
VTB2_1907_1455.avi	COBB	15.5322	26	Afternoon	0.18663	0.218279	5.34445	37.0234
VTB2_1907_1455.avi	COBB	28.4605	26	Afternoon	0.315617	0.956345	4.64747	22.5339
VTB2_1907_1455.avi	COBB	6.08276	26	Afternoon	0.488956	3.03283	5.36689	30.8255
VTB2_1907_1455.avi	COBB	7.43303	26	Afternoon	0.213054	0.292297	4.52654	24.4981
VTB2_1907_1455.avi	COBB	16.9189	26	Afternoon	0.19829	0.220282	3.97107	17.9996
VTB2_1907_1455.avi	COBB	3	26	Afternoon	0.818516	5.16182	3.38951	10.8311
VTB2_1907_1455.avi	COBB	8.73212	26	Afternoon	0.285687	0.599537	4.11146	18.7028
VTB2_1907_1455.avi	COBB	3.90512	26	Afternoon	0.590208	1.25849	5.66306	41.7911
VTB2_1907_1455.avi	COBB	7.15891	26	Afternoon	0.195204	0.248448	5.44307	37.8783
VTB2_1907_1455.avi	COBB	13.0863	26	Afternoon	0.290397	1.02636	6.49603	49.2035
VTB2_1907_1455.avi	COBB	4.30116	26	Afternoon	0.282766	0.485477	4.25602	21.7411
VTB2_1907_1455.avi	COBB	4.47214	26	Afternoon	0.368824	0.175286	2.95994	18.2005
VTB2_1907_1455.avi	COBB	9.48683	26	Afternoon	0.159044	0.134485	4.42614	23.8433
VTB2_1907_1455.avi	COBB	38.6846	26	Afternoon	0.191222	0.284665	6.74166	62.3639
VTB2_1907_1455.avi	COBB	16.3783	26	Afternoon	0.30216	0.756544	4.54933	22.2318
VTB2_1907_1455.avi	COBB	19.2354	26	Afternoon	0.280834	1.069	6.84565	52.9262
VTB2_1907_1455.avi	COBB	4.24264	26	Afternoon	0.186463	0.252294	6.0764	52.5425
VTB2_1907_1455.avi	COBB	10.0623	26	Afternoon	0.380778	1.24946	4.60148	23.3294
VTB2_1907_1455.avi	COBB	11.1018	26	Afternoon	0.328617	0.926517	4.51621	21.894
VTB2_1907_1455.avi	COBB	9.05539	26	Afternoon	0.277697	0.592492	4.61782	24.1367
VTB2_1907_1455.avi	COBB	8.27647	26	Afternoon	0.186999	0.185706	4.06201	21.1598
VTB2_1907_1455.avi	COBB	4.60977	26	Afternoon	0.299236	0.764189	5.15926	30.3863
VTB2_1907_1455.avi	COBB	8.32166	26	Afternoon	0.3325	0.850252	4.64623	24.8741
VTB2_1907_1455.avi	COBB	8.73212	26	Afternoon	0.57553	2.76878	4.11424	17.4311
VTB2_1907_1455.avi	COBB	9.55249	26	Afternoon	0.56376	2.06909	3.39096	11.457
VTB2_1907_1455.avi	COBB	9.48683	26	Afternoon	0.571691	3.53144	5.27351	30.2405
VTB2_1907_1455.avi	COBB	10.7355	26	Afternoon	0.288681	0.48458	5.25673	38.05
VTB2_1907_1455.avi	COBB	6.96419	26	Afternoon	0.305463	0.496192	4.00333	20.8436
VTB2_1907_1455.avi	COBB	15.1822	26	Afternoon	0.301995	0.546025	4.3127	21.8086
VTB2_1907_1455.avi	COBB	3.3541	26	Afternoon	0.699185	5.96199	4.25306	17.1144
VTB2_1907_1455.avi	COBB	2.23607	26	Afternoon	0.18898	0.227445	4.87152	30.5912
VTB2_1907_1455.avi	COBB	37.53	26	Afternoon	0.254166	0.47985	5.84346	43.901
VTB2_1907_1455.avi	COBB	14.5086	26	Afternoon	0.553413	0.797543	4.08	22.6631
VTB2_1907_1455.avi	COBB	10.6888	26	Afternoon	0.50864	0.593069	3.75785	19.1212
VTB2_1907_1455.avi	COBB	9.96243	26	Afternoon	0.430926	1.84526	4.62844	22.3493
VTB2_1907_1455.avi	COBB	7.82624	26	Afternoon	0.186435	0.212426	4.21471	20.15
VTB2_1907_1455.avi	COBB	5.38516	26	Afternoon	0.272387	0.437258	4.27389	23.6627
VTB2_1907_1455.avi	COBB	5.83095	26	Afternoon	0.335932	1.46119	6.05425	40.7338
VTB2_1907_1455.avi	COBB	5.09902	26	Afternoon	0.209564	0.34267	5.26991	36.315
VTB2_1907_1455.avi	COBB	2.5	26	Afternoon	0.213135	0.273635	4.23291	22.3411
VTB2_1907_1455.avi	COBB	2.82843	26	Afternoon	0.503572	2.55512	4.23061	17.6679
VTB2_1907_1455.avi	COBB	5.22015	26	Afternoon	0.442564	1.50338	4.29167	20.7461
VTB2_1907_1455.avi	COBB	7.10634	26	Afternoon	0.852461	7.13001	4.34799	20.7191
VTB2_1907_1455.avi	COBB	30.7002	26	Afternoon	0.631085	3.09168	4.05129	17.6691
VTB2_1907_1455.avi	COBB	13.2004	26	Afternoon	0.459416	3.02148	5.44264	31.3343
VTB2_1907_1455.avi	COBB	54.3369	26	Afternoon	0.295474	0.715372	4.89175	25.8735
VTB2_1907_1455.avi	COBB	5	26	Afternoon	0.373587	1.36133	5.93615	41.4266
VTB2_1907_1455.avi	COBB	12.6194	26	Afternoon	0.286331	0.906454	6.29156	43.9011
VTB2_1907_1455.avi	COBB	16.0702	26	Afternoon	0.397273	1.40621	5.31616	31.6415
VTB2_1907_1455.avi	COBB	15.5081	26	Afternoon	0.258522	0.393539	4.69692	28.5435
VTB2_1907_1455.avi	COBB	12.53	26	Afternoon	8.69478e-05	5.16196e-06	62.2731	4778.74
VTB2_2007_1038.avi	COBB	0	26	Morning	0.146176	0.10716	4.56251	27.4353
VTB2_2007_1038.avi	COBB	2.06155	26	Morning	0.144846	0.149064	6.15116	49.9051
VTB2_2007_1038.avi	COBB	1.80278	26	Morning	0.156576	0.153212	4.403	22.5181
VTB2_2007_1038.avi	COBB	1.5	26	Morning	0.288909	1.0867	5.78787	34.4719
VTB2_2007_1038.avi	COBB	4.272	26	Morning	0.147112	0.114888	4.59325	28.5155
VTB2_2007_1038.avi	COBB	1.5	26	Morning	0.422109	2.67546	5.5687	32.3563
VTB2_2007_1038.avi	COBB	10.6888	26	Morning	0.252638	0.723711	6.77227	55.1415
VTB2_2007_1038.avi	COBB	9.19239	26	Morning	0.170089	0.154047	4.19716	24.6204
VTB2_2007_1038.avi	COBB	2.5	26	Morning	0.191543	0.2091	4.84129	31.8484
VTB2_2007_1038.avi	COBB	1.80278	26	Morning	0.165742	0.17608	5.66935	42.2531
VTB2_2007_1038.avi	COBB	2.23607	26	Morning	0.239716	0.428248	5.10042	31.0448
VTB2_2007_1038.avi	COBB	3.04138	26	Morning	0.295978	0.743244	4.46527	21.2297
VTB2_2007_1038.avi	COBB	1.80278	26	Morning	0.231104	0.434309	5.18249	30.6175
VTB2_2007_1038.avi	COBB	4.03113	26	Morning	1.04843	6.52946	3.29043	10.709
VTB2_2007_1038.avi	COBB	43.6033	26	Morning	0.414964	1.13645	4.15524	19.4233
VTB2_2007_1038.avi	COBB	48.8109	26	Morning	0.58364	3.75626	4.62187	21.6434
VTB2_2007_1038.avi	COBB	6.32456	26	Morning	0.75393	3.05372	4.69723	24.2099
VTB2_2007_1038.avi	COBB	8.86002	26	Morning	0.433489	0.391824	4.92184	36.5718
VTB2_2007_1038.avi	COBB	3.3541	26	Morning	0.212711	0.364438	5.37593	35.265
VTB2_2007_1038.avi	COBB	8.27647	26	Morning	0.299164	0.935334	5.92829	39.3501
VTB2_2007_1038.avi	COBB	6.18466	26	Morning	0.215928	0.398562	4.9935	27.9214
VTB2_2007_1038.avi	COBB	4.03113	26	Morning	0.292034	0.786786	4.89221	25.9089
VTB2_2007_1038.avi	COBB	12.51	26	Morning	0.259221	0.643194	4.90911	26.2992
VTB2_2007_1038.avi	COBB	13.7295	26	Morning	0.328095	1.25832	4.88758	25.6998
VTB2_2007_1038.avi	COBB	11.6297	26	Morning	0.194141	0.385129	5.75144	36.6072
VTB2_2007_1038.avi	COBB	8.32166	26	Morning	0.0849304	0.0261726	3.80043	19.3634
VTB2_2007_1038.avi	COBB	2.91548	26	Morning	0.100339	0.0494834	4.72273	29.8242
VTB2_2007_1038.avi	COBB	1.11803	26	Morning	0.169599	0.3196	6.26097	44.1994
VTB2_2007_1038.avi	COBB	1.58114	26	Morning	0.234634	0.867925	7.98205	72.5412
VTB2_2007_1038.avi	COBB	5.65685	26	Morning	0.419968	1.95175	4.64632	23.6305
VTB2_2007_1038.avi	COBB	5.65685	26	Morning	0.291702	1.21551	6.29558	44.2312
VTB2_2007_1038.avi	COBB	12.9035	26	Morning	0.372391	1.85969	5.58148	34.3236
VTB2_2007_1038.avi	COBB	9.61769	26	Morning	0.619152	4.98492	4.70821	22.9576
VTB2_2007_1038.avi	COBB	6.96419	26	Morning	0.253184	0.759195	5.50729	33.6528
VTB2_2007_1038.avi	COBB	39.0544	26	Morning	0.154155	0.219887	8.07955	97.6961
VTB2_2007_1038.avi	COBB	9.01388	26	Morning	0.312026	0.995018	4.77828	24.1507
VTB2_2007_1038.avi	COBB	12.51	26	Morning	0.527989	3.51638	4.86421	24.6231
VTB2_2007_1038.avi	COBB	8.27647	26	Morning	0.338808	1.53873	5.88705	37.9048
VTB2_2007_1038.avi	COBB	5.59017	26	Morning	0.781453	7.70546	4.51136	20.6942
VTB2_2007_1038.avi	COBB	13.0384	26	Morning	0.57119	4.02426	4.45826	19.2169
VTB2_2007_1038.avi	COBB	23.0326	26	Morning	0.188062	0.340289	6.04506	41.5677
VTB2_2007_1038.avi	COBB	3.5	26	Morning	0.214233	0.614198	7.31161	60.8758
VTB2_2007_1038.avi	COBB	6.32456	26	Morning	0.221014	0.693189	6.85594	52.3388
VTB2_2007_1038.avi	COBB	7.63217	26	Morning	0.188483	0.205746	4.85516	30.4754
VTB2_2007_1038.avi	COBB	10.0623	26	Morning	0.347128	0.946122	4.59844	24.1944
VTB2_2007_1038.avi	COBB	9.21954	26	Morning	1.03099	6.55989	3.11176	9.3695
VTB2_2007_1038.avi	COBB	12	26	Morning	1.26164	10.2031	2.92915	7.5228
VTB2_2007_1038.avi	COBB	10.7935	26	Morning	0.352827	0.796979	4.17442	20.863
VTB2_2007_1038.avi	COBB	39.2237	26	Morning	0.434702	1.92476	5.63515	36.1786
VTB2_2007_1038.avi	COBB	14.5602	26	Morning	0.364761	1.03726	4.39403	22.0423
VTB2_2007_1038.avi	COBB	10.198	26	Morning	0.282978	0.751917	4.84921	25.5013
VTB2_2007_1038.avi	COBB	7.01783	26	Morning	0.650635	5.13113	4.58538	21.2706
VTB2_2007_1038.avi	COBB	16.8671	26	Morning	0.970103	8.90677	3.48731	11.0437
VTB2_2007_1038.avi	COBB	16.3783	26	Morning	0.203301	0.273394	4.34457	21.5838
VTB2_2007_1038.avi	COBB	23.3452	26	Morning	0.284534	0.848927	5.09773	29.2826
VTB2_2007_1038.avi	COBB	7.43303	26	Morning	0.304622	1.20502	5.56768	33.5531
VTB2_2007_1038.avi	COBB	7.10634	26	Morning	0.174582	0.271236	6.10534	47.1742
VTB2_2007_1038.avi	COBB	6.36396	26	Morning	0.479559	3.10645	5.27354	29.91
VTB2_2007_1038.avi	COBB	20.2608	26	Morning	0.449068	2.87652	5.46857	30.7828
VTB2_2007_1038.avi	COBB	12.53	26	Morning	0.47285	1.95829	4.30091	19.7764
VTB2_2007_1038.avi	COBB	15.7877	26	Morning	0.222586	0.448174	6.3036	49.8242
VTB2_2007_1038.avi	COBB	18	26	Morning	0.160809	0.193366	5.53597	40.1987
VTB2_2007_1038.avi	COBB	9.01388	26	Morning	0.115577	0.11166	6.0811	46.9414
VTB2_2007_1038.avi	COBB	3.53553	26	Morning	0.261442	1.33438	6.81725	48.9924
VTB2_2007_1038.avi	COBB	7.51665	26	Morning	0.767601	10.8542	5.56447	32.2245
VTB2_2007_1038.avi	COBB	34.0147	26	Morning	0.174718	0.403168	6.21989	42.1199
VTB2_2007_1038.avi	COBB	40.7001	26	Morning	0.21144	0.749411	7.54719	65.2728
VTB2_2007_1038.avi	COBB	5.22015	26	Morning	0.155676	0.311235	6.91422	55.0169
VTB2_2007_1038.avi	COBB	4.30116	26	Morning	0.27709	1.40792	6.66401	49.133
VTB2_2007_1038.avi	COBB	6.5192	26	Morning	0.500241	3.93577	5.69323	34.5243
VTB2_2007_1038.avi	COBB	18.0624	26	Morning	0.270868	0.601908	5.60609	40.4423
VTB2_2007_1038.avi	COBB	28.5044	26	Morning	0.354795	1.18487	5.06605	29.3141
VTB2_2007_1038.avi	COBB	29.1247	26	Morning	0.754348	8.35133	4.83032	22.9736
VTB2_2007_1038.avi	COBB	14.0089	26	Morning	0.294263	0.827839	4.97423	28.5341
VTB2_2007_1038.avi	COBB	8.07775	26	Morning	0.35565	1.00765	4.36949	21.5612
VTB2_2007_1038.avi	COBB	74.3303	26	Morning	1.03806	7.33122	3.05817	8.21909
VTB2_2007_1038.avi	COBB	6.96419	26	Morning	0.444532	1.88302	5.26863	32.3139
VTB2_2007_1038.avi	COBB	5.02494	26	Morning	0.59172	4.60549	4.58113	20.3564
VTB2_2007_1038.avi	COBB	56.6127	26	Morning	0.172577	0.15954	4.98315	37.3124
VTB2_2007_1038.avi	COBB	2.69258	26	Morning	0.207096	0.270238	4.40787	22.5469
VTB2_2007_1038.avi	COBB	2.54951	26	Morning	0.176531	0.162415	4.0169	21.1684
VTB2_2007_1038.avi	COBB	3.64005	26	Morning	0.273039	0.590036	5.36751	33.8775
VTB2_2007_1038.avi	COBB	23.0489	26	Morning	0.151989	0.178712	6.67916	61.0056
VTB2_2007_1038.avi	COBB	4	26	Morning	0.190611	0.391277	7.04744	60.3706
VTB2_2007_1038.avi	COBB	29.2617	26	Morning	0.158175	0.131992	4.40938	25.6602
VTB2_2007_1038.avi	COBB	3.04138	26	Morning	0.489725	1.99575	4.0976	17.9551
VTB2_2007_1038.avi	COBB	5.02494	26	Morning	0.350571	1.01159	4.95872	29.9676
VTB2_2007_1038.avi	COBB	3.53553	26	Morning	0.200651	0.186614	3.27083	12.4733
VTB2_2007_1038.avi	COBB	2.5	26	Morning	0.298227	0.652637	5.2213	33.6743
VTB2_2007_1038.avi	COBB	17.6777	26	Morning	0.478958	3.04198	5.55764	32.7022
VTB2_2007_1038.avi	COBB	15.0333	26	Morning	1.24348	9.80716	2.84526	7.04413
VTB2_2007_1038.avi	COBB	34.2235	26	Morning	0.840264	4.92083	3.29025	10.8872
VTB2_2007_1038.avi	COBB	28.9007	26	Morning	1.013	5.82218	2.74778	6.73781
VTB2_2007_1038.avi	COBB	11.8533	26	Morning	0.455955	1.59004	3.99839	16.9477
VTB2_2007_1038.avi	COBB	16.5076	26	Morning	0.274412	0.513199	4.30686	21.1302
VTB2_2007_1038.avi	COBB	17.3566	26	Morning	0.829264	6.12855	4.13155	18.5331
VTB2_2007_1038.avi	COBB	13	26	Morning	0.96671	8.03	4.18503	18.5202
VTB2_2007_1038.avi	COBB	67.7237	26	Morning	0.297316	0.632363	4.8938	29.2952
VTB2_2007_1038.avi	COBB	56.3205	26	Morning	0.253832	0.473429	4.45195	23.1472
VTB2_2007_1038.avi	COBB	6.0208	26	Morning	0.268402	0.524588	5.01845	32.1179
VTB2_2007_1038.avi	COBB	30.5041	26	Morning	0.511962	2.55268	5.30195	31.7691
VTB2_2007_1038.avi	COBB	30.5369	26	Morning	1.12812	9.71759	3.36763	10.8112
VTB2_2007_1038.avi	COBB	15.9765	26	Morning	1.30322	11.4873	2.93568	7.4048
VTB2_2007_1038.avi	COBB	15.5081	26	Morning	0.51301	2.24296	4.56687	24.3503
VTB2_2007_1038.avi	COBB	6.80074	26	Morning	0.31282	0.578563	3.92753	17.7938
VTB2_2007_1038.avi	COBB	24.3824	26	Morning	0.359376	0.821341	4.36207	23.4799
VTB2_2007_1038.avi	COBB	27.7714	26	Morning	0.232986	0.37352	4.93272	30.1655
VTB2_2007_1038.avi	COBB	9.12414	26	Morning	0.190618	0.226822	4.46668	24.9781
VTB2_2007_1038.avi	COBB	19.8116	26	Morning	0.17249	0.164255	4.47771	26.1829
VTB2_2007_1038.avi	COBB	7.81025	26	Morning	0.243328	0.498465	5.69206	39.1006
VTB2_2007_1038.avi	COBB	3.64005	26	Morning	0.401674	1.92835	5.01735	25.1041
VTB2_2007_1038.avi	COBB	17.088	26	Morning	0.130354	0.0702228	3.96984	22.0725
VTB2_2007_1038.avi	COBB	3.20156	26	Morning	0.229553	0.533739	6.5496	51.8422
VTB2_2007_1038.avi	COBB	4.5	26	Morning	0.283595	1.18518	6.61509	48.7537
VTB2_2007_1038.avi	COBB	6.5	26	Morning	0.199761	0.497977	6.96102	55.6955
VTB2_2007_1038.avi	COBB	3.80789	26	Morning	0.172963	0.313936	6.34538	45.6059
VTB2_2007_1038.avi	COBB	4.74342	26	Morning	0.154062	0.183335	5.56874	36.7568
VTB2_2007_1038.avi	COBB	3.20156	26	Morning	0.124453	0.0806003	4.92851	34.2552
VTB2_2007_1038.avi	COBB	1.5	26	Morning	0.103728	0.0527874	4.80878	30.1512
VTB2_2007_1038.avi	COBB	1.5	26	Morning	0.0864707	0.0356605	5.43079	44.8766
VTB2_2007_1038.avi	COBB	2.06155	26	Morning	0.134633	0.103346	4.16717	20.6996
VTB2_2007_1038.avi	COBB	2.5	26	Morning	0.143456	0.180075	5.46698	34.264
VTB2_2007_1038.avi	COBB	5.70088	26	Morning	0.100045	0.0441844	4.20181	23.1623
VTB2_2007_1038.avi	COBB	3.3541	26	Morning	0.140009	0.119708	4.70947	26.5087
VTB2_2007_1038.avi	COBB	3.04138	26	Morning	0.167023	0.167052	4.609	25.55
VTB2_2007_1038.avi	COBB	2	26	Morning	0.319438	1.50314	6.90031	52.059
VTB2_2007_1038.avi	COBB	6	26	Morning	0.375341	1.62785	4.80979	23.3879
VTB2_2007_1038.avi	COBB	11.0114	26	Morning	0.251285	1.13699	8.19933	74.9406
VTB2_2007_1038.avi	COBB	6.80074	26	Morning	0.190782	0.504473	6.97675	53.7416
VTB2_2007_1038.avi	COBB	6.80074	26	Morning	0.118957	0.0723021	4.79253	29.4143
VTB2_2007_1038.avi	COBB	4.60977	26	Morning	0.172956	0.223203	5.54248	38.8437
VTB2_2007_1038.avi	COBB	5.70088	26	Morning	1.15433	11.6501	3.15023	8.41318
VTB2_2007_1038.avi	COBB	8.63134	26	Morning	0.356115	0.937432	4.49774	22.8561
VTB2_2007_1038.avi	COBB	15.6525	26	Morning	0.559257	3.80441	5.27854	30.0895
VTB2_2007_1038.avi	COBB	16.6208	26	Morning	0.283814	0.85244	5.88229	41.4061
VTB2_2007_1038.avi	COBB	7.56637	26	Morning	0.754706	5.87121	3.96099	15.2194
VTB2_2007_1038.avi	COBB	13.1244	26	Morning	0.458703	1.53108	4.41357	22.3047
VTB2_2007_1038.avi	COBB	23.7592	26	Morning	0.630437	4.28329	4.94242	26.2234
VTB2_2007_1038.avi	COBB	33.3017	26	Morning	0.486322	1.54553	3.51574	12.6201
VTB2_2007_1038.avi	COBB	33.5149	26	Morning	0.312803	0.651533	4.32234	21.037
VTB2_2007_1038.avi	COBB	12.3794	26	Morning	0.312789	0.744908	4.50351	22.7818
VTB2_2007_1038.avi	COBB	14.1156	26	Morning	0.315889	0.682009	4.20389	20.5924
VTB2_2007_1038.avi	COBB	13.0096	26	Morning	0.458665	1.58225	4.17774	19.2108
VTB2_2007_1038.avi	COBB	15.0083	26	Morning	0.386657	1.1584	4.5129	22.8509
VTB2_2007_1038.avi	COBB	9.70824	26	Morning	0.200825	0.251448	5.09427	33.5971
VTB2_2007_1038.avi	COBB	3.3541	26	Morning	0.308506	1.21455	6.48528	48.1245
VTB2_2007_1038.avi	COBB	9.61769	26	Morning	0.363332	1.35817	5.02637	27.2066
VTB2_2007_1038.avi	COBB	4.92443	26	Morning	0.459817	2.45286	5.36392	33.0188
VTB2_2007_1038.avi	COBB	22.2767	26	Morning	0.988125	8.74179	4.20006	18.5958
VTB2_2007_1038.avi	COBB	19.7041	26	Morning	1.28959	12.4557	3.0526	8.069
VTB2_2007_1038.avi	COBB	23.2648	26	Morning	0.341345	1.37967	5.83987	38.236
VTB2_2007_1038.avi	COBB	12.53	26	Morning	0.375498	0.829791	3.6344	14.5422
VTB2_2007_1038.avi	COBB	8.20061	26	Morning	0.372961	0.947928	4.07901	18.42
VTB2_2007_1038.avi	COBB	5.83095	26	Morning	0.243388	0.338895	5.81292	47.4583
VTB2_2007_1038.avi	COBB	7.82624	26	Morning	0.528863	2.54995	4.73251	24.6118
VTB2_2007_1038.avi	COBB	4.03113	26	Morning	0.508953	2.22107	4.4584	21.7113
VTB2_2007_1038.avi	COBB	9.34077	26	Morning	0.34534	1.02024	4.66931	23.249
VTB2_2007_1038.avi	COBB	12.5399	26	Morning	0.719761	5.12466	4.2711	18.6516
VTB2_2007_1038.avi	COBB	12.3794	26	Morning	0.318299	0.78	4.73692	25.2404
VTB2_2007_1038.avi	COBB	15.4353	26	Morning	0.299426	0.682788	5.09719	32.467
VTB2_2007_1038.avi	COBB	11.2361	26	Morning	0.193341	0.226308	4.97997	30.2211
VTB2_2007_1038.avi	COBB	2.69258	26	Morning	0.326385	0.676951	4.11613	20.4402
VTB2_2007_1038.avi	COBB	26.6317	26	Morning	0.225902	0.268505	3.93261	18.7089
VTB2_2007_1038.avi	COBB	48.4175	26	Morning	0.147139	0.0947449	4.72348	31.5804
VTB2_2007_1038.avi	COBB	34.821	26	Morning	0.196124	0.197587	4.71329	30.9372
VTB2_2007_1038.avi	COBB	4.12311	26	Morning	0.586315	3.48309	4.38064	19.6823
VTB2_2007_1038.avi	COBB	9.30054	26	Morning	0.276203	0.58513	5.71328	40.5663
VTB2_2007_1038.avi	COBB	4.94975	26	Morning	0.328354	0.791196	4.46375	21.9485
VTB2_2007_1038.avi	COBB	33.1059	26	Morning	0.308644	0.964325	5.62589	35.1486
VTB2_2007_1038.avi	COBB	8.20061	26	Morning	0.278833	0.349183	3.38759	13.2885
VTB2_2007_1038.avi	COBB	3.20156	26	Morning	0.301012	0.510146	3.77798	15.68
VTB2_2007_1038.avi	COBB	3.3541	26	Morning	0.185705	0.206556	6.06827	55.5474
VTB2_2007_1038.avi	COBB	14.3003	26	Morning	0.214333	0.319728	5.48978	38.353
VTB2_2007_1038.avi	COBB	7.43303	26	Morning	0.242411	0.375221	4.76243	26.9472
VTB2_2007_1038.avi	COBB	18.3984	26	Morning	0.443529	1.91347	4.81817	26.3205
VTB2_2007_1038.avi	COBB	9.96243	26	Morning	0.476646	2.80449	5.86025	39.3094
VTB2_2007_1038.avi	COBB	10.9772	26	Morning	0.516013	2.14026	3.50917	11.492
VTB2_2007_1038.avi	COBB	11.3358	26	Morning	0.158266	0.111524	3.91222	20.435
VTB2_2007_1038.avi	COBB	5.70088	26	Morning	0.143652	0.127927	4.91427	30.4484
VTB2_2007_1038.avi	COBB	3	26	Morning	0.17598	0.247546	5.92646	44.5043
VTB2_2007_1038.avi	COBB	7.43303	26	Morning	0.140604	0.103828	4.33147	25.5455
VTB2_2007_1038.avi	COBB	3.3541	26	Morning	0.133034	0.0708411	3.65199	16.7932
VTB2_2007_1038.avi	COBB	4.03113	26	Morning	0.189665	0.32268	5.75732	39.3048
VTB2_2007_1038.avi	COBB	3	26	Morning	0.157372	0.112992	4.08292	25.6598
VTB2_2007_1038.avi	COBB	4	26	Morning	0.156333	0.166444	5.99854	46.6605
VTB2_2007_1038.avi	COBB	5.02494	26	Morning	0.149037	0.154229	5.43577	35.4642
VTB2_2007_1038.avi	COBB	2.54951	26	Morning	0.179453	0.141117	3.32153	12.3508
VTB2_2007_1038.avi	COBB	1.80278	26	Morning	0.184801	0.282278	5.95321	42.0947
VTB2_2007_1038.avi	COBB	4	26	Morning	0.237587	0.568329	5.45407	32.6213
VTB2_2007_1038.avi	COBB	4.52769	26	Morning	0.132859	0.0771497	4.9159	38.9074
VTB2_2007_1038.avi	COBB	2.06155	26	Morning	0.679671	5.42624	4.44423	19.5998
VTB2_2007_1038.avi	COBB	14.3962	26	Morning	0.202037	0.17701	3.6476	17.0989
VTB2_2007_1038.avi	COBB	45.8394	26	Morning	0.353236	1.15748	5.10984	28.4128
VTB2_2007_1038.avi	COBB	43.2001	26	Morning	0.278289	0.45297	4.1219	20.5179
VTB2_2007_1038.avi	COBB	2.69258	26	Morning	0.20884	0.18799	3.96993	21.5509
VTB2_2007_1038.avi	COBB	2.5	26	Morning	0.17954	0.237463	6.91339	63.5338
VTB2_2007_1038.avi	COBB	1.58114	26	Morning	0.156824	0.109117	3.60935	15.7118
VTB2_2007_1038.avi	COBB	2.23607	26	Morning	0.141803	0.106769	4.54247	25.5509
VTB2_2007_1038.avi	COBB	1.41421	26	Morning	0.178729	0.215004	5.51496	40.0265
VTB2_2007_1038.avi	COBB	2.69258	26	Morning	0.131452	0.104419	6.08896	53.3816
VTB2_2007_1038.avi	COBB	2	26	Morning	0.242437	0.309512	3.91213	18.5084
VTB2_2007_1038.avi	COBB	2.91548	26	Morning	0.179684	0.158721	4.15553	21.5209
VTB2_2007_1038.avi	COBB	1.11803	26	Morning	0.200575	0.35037	6.11388	45.4553
VTB2_2007_1038.avi	COBB	3.53553	26	Morning	0.141839	0.0807234	4.09465	22.2404
VTB2_2007_1038.avi	COBB	2.23607	26	Morning	0.118513	0.0682704	5.17949	39.4067
VTB2_2007_1038.avi	COBB	28.3064	26	Morning	0.134661	0.0847023	3.92779	20.1193
VTB2_2007_1038.avi	COBB	28.3064	26	Morning	0.191893	0.28739	6.18265	46.7846
VTB2_2007_1038.avi	COBB	2.23607	26	Morning	0.389155	1.25262	4.46256	21.7027
VTB2_2007_1038.avi	COBB	3.16228	26	Morning	0.295728	0.983035	6.96439	60.2756
VTB2_2007_1038.avi	COBB	4.03113	26	Morning	0.194267	0.247175	5.59883	41.7413
VTB2_2007_1038.avi	COBB	2.12132	26	Morning	0.283961	0.46949	4.40995	24.6041
VTB2_2007_1038.avi	COBB	3.20156	26	Morning	0.203453	0.192788	3.88123	19.6869
VTB2_2007_1038.avi	COBB	2.54951	26	Morning	0.153338	0.128467	5.47052	43.585
VTB2_2007_1038.avi	COBB	2	26	Morning	0.144506	0.0849482	3.58162	15.9129
VTB2_2007_1038.avi	COBB	4.03113	26	Morning	0.138609	0.100445	5.15426	34.8682
VTB2_2007_1038.avi	COBB	2.5	26	Morning	0.215417	0.316119	5.57526	40.7829
VTB2_2007_1038.avi	COBB	3	26	Morning	0.179906	0.355714	7.61828	69.5337
VTB2_2007_1038.avi	COBB	4.30116	26	Morning	0.229259	0.390721	5.00862	30.6406
VTB2_2007_1038.avi	COBB	3.53553	26	Morning	0.107762	0.0419962	4.20455	27.7922
VTB2_2007_1038.avi	COBB	4.03113	26	Morning	0.135424	0.101629	5.53226	47.2269
VTB2_2007_1038.avi	COBB	5.09902	26	Morning	0.138926	0.142069	6.37811	53.3898
VTB2_2007_1038.avi	COBB	7.28011	26	Morning	0.235118	0.486603	5.42396	34.484
VTB2_2007_1038.avi	COBB	3.64005	26	Morning	0.187027	0.190047	3.91855	17.7123
VTB2_2007_1038.avi	COBB	4.47214	26	Morning	0.157308	0.157445	4.76458	26.8099
VTB2_2007_1038.avi	COBB	4.03113	26	Morning	0.126995	0.0853095	4.43179	24.6102
VTB2_2007_1038.avi	COBB	3.64005	26	Morning	0.144233	0.103432	4.30692	24.0448
VTB2_2007_1038.avi	COBB	2.5	26	Morning	0.156442	0.124061	4.30446	24.4689
VTB2_2007_1038.avi	COBB	1.58114	26	Morning	0.334679	1.19219	5.75957	39.6918
VTB2_2007_1038.avi	COBB	3.04138	26	Morning	0.222014	0.583003	7.08553	58.6599
VTB2_2007_1038.avi	COBB	2.69258	26	Morning	0.249387	0.464971	5.65867	43.2815
VTB2_2007_1038.avi	COBB	8.06226	26	Morning	0.357397	1.0926	4.85791	26.6441
VTB2_2007_1038.avi	COBB	3.5	26	Morning	0.479458	1.99821	4.19829	18.9683
VTB2_2007_1038.avi	COBB	31.3249	26	Morning	0.471296	1.80259	4.07707	17.6527
VTB2_2007_1038.avi	COBB	8.13941	26	Morning	0.401984	1.69576	6.25779	47.8223
VTB2_2007_1038.avi	COBB	10.2591	26	Morning	0.386418	1.42508	5.10279	29.252
VTB2_2007_1038.avi	COBB	15.4353	26	Morning	0.340682	0.950393	5.58863	37.8044
VTB2_2007_1038.avi	COBB	18.7683	26	Morning	0.40577	1.82859	6.07813	41.8686
VTB2_2007_1038.avi	COBB	10.9772	26	Morning	0.255955	0.652828	6.27812	46.3756
VTB2_2007_1038.avi	COBB	7.28011	26	Morning	0.258176	0.380041	4.98349	34.8161
VTB2_2007_1038.avi	COBB	5.59017	26	Morning	0.2335	0.654305	7.58402	67.2327
VTB2_2007_1038.avi	COBB	7.56637	26	Morning	0.410969	2.32615	5.6008	33.4088
VTB2_2007_1038.avi	COBB	9.70824	26	Morning	0.238559	0.472669	5.49635	35.9878
VTB2_2007_1038.avi	COBB	4	26	Morning	0.170577	0.253058	6.89941	59.2155
VTB2_2007_1038.avi	COBB	1.58114	26	Morning	0.191624	0.185536	4.25122	22.4212
VTB2_2007_1038.avi	COBB	2.54951	26	Morning	0.156008	0.153108	5.31901	36.2744
VTB2_2007_1038.avi	COBB	2.54951	26	Morning	0.220444	0.477839	6.84844	55.3556
VTB2_2007_1038.avi	COBB	1.58114	26	Morning	0.326453	1.18191	5.63793	35.2546
VTB2_2007_1038.avi	COBB	5	26	Morning	0.252689	0.485584	5.0136	29.282
VTB2_2007_1038.avi	COBB	3.64005	26	Morning	0.151734	0.118383	4.39012	25.054
VTB2_2007_1038.avi	COBB	2.91548	26	Morning	0.180759	0.207226	5.1491	32.6197
VTB2_2007_1038.avi	COBB	3.20156	26	Morning	0.226822	0.326037	4.26225	20.5476
VTB2_2007_1038.avi	COBB	3.20156	26	Morning	0.353323	1.0747	5.42317	34.9238
VTB2_2007_1038.avi	COBB	3.60555	26	Morning	1.13828	12.5649	3.5036	11.3452
VTB2_2007_1038.avi	COBB	11.8533	26	Morning	0.282297	0.61618	4.58517	23.9405
VTB2_2007_1038.avi	COBB	3	26	Morning	0.155902	0.113482	3.75646	16.6235
VTB2_2007_1038.avi	COBB	1.80278	26	Morning	0.162214	0.254879	8.7005	91.2889
VTB2_2007_1038.avi	COBB	2	26	Morning	0.196213	0.224534	4.02699	18.0506
VTB2_2007_1038.avi	COBB	1.11803	26	Morning	0.185766	0.214563	5.09745	33.7108
VTB2_2007_1038.avi	COBB	3.04138	26	Morning	0.283738	0.98847	5.77497	36.5126
VTB2_2007_1038.avi	COBB	6.80074	26	Morning	0.18243	0.24043	4.76832	25.3162
VTB2_2007_1038.avi	COBB	4.03113	26	Morning	0.236355	0.457074	6.42349	53.2982
VTB2_2007_1038.avi	COBB	2.5	26	Morning	0.138628	0.127624	6.98827	68.2389
VTB2_2007_1038.avi	COBB	1.80278	26	Morning	0.185935	0.228694	7.01331	78.3157
VTB2_2007_1038.avi	COBB	13.9284	26	Morning	0.225878	0.371237	4.89914	28.1332
VTB2_2007_1038.avi	COBB	14.5344	26	Morning	0.31555	0.951426	6.28225	51.8748
VTB2_2007_1038.avi	COBB	8.06226	26	Morning	0.283801	0.52387	4.45071	24.5226
VTB2_2007_1038.avi	COBB	7.5	26	Morning	0.414052	1.65081	5.11564	30.8549
VTB2_2007_1038.avi	COBB	33.1097	26	Morning	0.243126	0.519701	4.86152	26.8228
VTB2_2007_1038.avi	COBB	33.86	26	Morning	0.263455	0.569803	4.969	28.2032
VTB2_2007_1038.avi	COBB	2.91548	26	Morning	0.187747	0.264954	5.21725	32.0693
VTB2_2007_1038.avi	COBB	5.31507	26	Morning	0.148773	0.186309	7.04947	62.4906
VTB2_2007_1038.avi	COBB	2.5	26	Morning	0.179711	0.164763	3.87103	17.2161
VTB2_2007_1038.avi	COBB	12.2984	26	Morning	0.206294	0.313059	7.63402	80.7098
VTB2_2007_1038.avi	COBB	12.659	26	Morning	0.756368	4.76746	3.68431	13.2864
VTB2_2007_1038.avi	COBB	20.573	26	Morning	0.306894	0.71064	5.12349	30.3339
VTB2_2007_1038.avi	COBB	33.8009	26	Morning	0.3163	0.682269	4.28953	21.3819
VTB2_2007_1038.avi	COBB	3.60555	26	Morning	0.615489	3.09605	4.28184	19.3713
VTB2_2007_1038.avi	COBB	2.5	26	Morning	0.245478	0.378088	4.83926	28.8949
VTB2_2007_1038.avi	COBB	3.20156	26	Morning	0.475599	1.615	3.85825	15.3131
VTB2_2007_1038.avi	COBB	3.60555	26	Morning	1.5481	13.5231	2.54697	5.21455
VTB2_2007_1038.avi	COBB	12.7769	26	Morning	0.357513	0.545297	2.94441	9.53767
VTB2_2007_1038.avi	COBB	22.9456	26	Morning	0.524446	1.58027	3.52792	13.7436
VTB2_2007_1038.avi	COBB	34.7311	26	Morning	0.37679	0.738835	4.00546	21.5586
VTB2_2007_1038.avi	COBB	27.9866	26	Morning	0.77085	4.26804	4.13024	18.7569
VTB2_2007_1038.avi	COBB	6.5	26	Morning	0.431342	1.63114	5.54078	35.7003
VTB2_2007_1038.avi	COBB	8.55862	26	Morning	1.00185	6.75244	3.32611	10.9917
VTB2_2007_1038.avi	COBB	16.7705	26	Morning	1.01276	7.11879	3.40571	10.9691
VTB2_2007_1038.avi	COBB	8.544	26	Morning	0.75754	4.56037	4.59415	23.806
VTB2_2007_1038.avi	COBB	11.1803	26	Morning	0.216999	0.247875	4.17906	22.1139
VTB2_2007_1038.avi	COBB	6.08276	26	Morning	0.936378	6.42294	3.35336	10.6405
VTB2_2007_1038.avi	COBB	8.94427	26	Morning	0.350851	0.695231	4.39065	25.3219
VTB2_2007_1038.avi	COBB	7.76209	26	Morning	0.613844	2.19846	3.41344	12.5784
VTB2_2007_1038.avi	COBB	17.0074	26	Morning	0.48043	1.43661	3.73858	14.8843
VTB2_2007_1038.avi	COBB	51.3858	26	Morning	0.550633	2.21271	4.06786	18.2557
VTB2_2007_1038.avi	COBB	25.3032	26	Morning	0.488317	1.42465	3.7222	15.3215
VTB2_2007_1038.avi	COBB	34.6157	26	Morning	1.07602	5.48817	2.52497	5.66193
VTB2_2007_1038.avi	COBB	18.5	26	Morning	0.911121	3.682	2.49587	5.62007
VTB2_2007_1038.avi	COBB	17.8466	26	Morning	0.487272	1.82139	4.48334	23.1896
VTB2_2007_1038.avi	COBB	16.8003	26	Morning	0.600931	3.0707	4.96957	28.2884
VTB2_2007_1038.avi	COBB	13.0096	26	Morning	0.545892	1.87309	3.42083	12.1054
VTB2_2007_1038.avi	COBB	15.0083	26	Morning	0.787427	3.8622	3.32629	11.5062
VTB2_2007_1038.avi	COBB	17	26	Morning	0.451711	1.4258	4.10022	18.416
VTB2_2007_1038.avi	COBB	28.5044	26	Morning	0.88693	5.22581	3.63402	14.1966
VTB2_2007_1038.avi	COBB	13.4629	26	Morning	0.664986	3.74088	4.17569	18.6836
VTB2_2007_1038.avi	COBB	41.1734	26	Morning	0.436243	1.62311	4.88278	25.8749
VTB2_2007_1038.avi	COBB	13.9014	26	Morning	0.250145	0.369366	4.74991	28.4916
VTB2_2007_1038.avi	COBB	8.51469	26	Morning	0.320495	0.987476	5.0739	26.9753
VTB2_2007_1038.avi	COBB	16.568	26	Morning	0.397592	1.22055	4.15851	18.2637
VTB2_2007_1038.avi	COBB	9.39415	26	Morning	0.604485	2.84356	3.72587	13.6387
VTB2_2007_1038.avi	COBB	17.0294	26	Morning	0.327544	1.34933	6.43192	47.1232
VTB2_2007_1038.avi	COBB	15.6924	26	Morning	0.556964	2.81086	3.93116	15.3123
VTB2_2007_1038.avi	COBB	7.43303	26	Morning	0.446508	2.00071	5.22569	31.1986
VTB2_2007_1038.avi	COBB	7.07107	26	Morning	0.170349	0.160282	6.05648	52.1395
VTB2_2007_1038.avi	COBB	1.41421	26	Morning	0.174697	0.24315	6.54506	54.9474
VTB2_2007_1038.avi	COBB	2	26	Morning	0.164543	0.132997	4.37068	25.8531
VTB2_2007_1038.avi	COBB	6.5192	26	Morning	0.221989	0.33759	4.99506	29.4758
VTB2_2007_1038.avi	COBB	1.58114	26	Morning	0.436806	2.20563	5.34192	30.6926
VTB2_2007_1038.avi	COBB	6.40312	26	Morning	0.287649	0.941611	6.08041	41.7503
VTB2_2007_1038.avi	COBB	10.198	26	Morning	0.319563	1.44525	6.77769	51.7412
VTB2_2007_1038.avi	COBB	18.5068	26	Morning	0.213966	0.302249	5.84142	44.1058
VTB2_2007_1038.avi	COBB	23.6326	26	Morning	0.203543	0.342404	5.62533	37.3737
VTB2_2007_1038.avi	COBB	19.5256	26	Morning	0.168629	0.162242	5.5834	44.7501
VTB2_2007_1038.avi	COBB	7.43303	26	Morning	0.304513	0.497735	3.60488	14.5182
VTB2_2007_1038.avi	COBB	5.22015	26	Morning	0.41831	1.14134	3.68061	14.4332
VTB2_2007_1038.avi	COBB	4.30116	26	Morning	2.39913	18.3621	1.69203	1.49524
VTB2_2007_1038.avi	COBB	38.2426	26	Morning	0.900372	5.48414	3.38989	11.0657
VTB2_2007_1038.avi	COBB	14.3265	26	Morning	0.89834	5.92507	3.49724	12.0668
VTB2_2007_1038.avi	COBB	16.0078	26	Morning	1.24457	8.83158	2.51395	4.95195
VTB2_2007_1038.avi	COBB	15.4029	26	Morning	0.413005	1.18967	3.78996	15.2932
VTB2_2007_1038.avi	COBB	12.5399	26	Morning	0.51205	2.17762	3.70655	13.4178
VTB2_2007_1038.avi	COBB	15.0416	26	Morning	0.325881	0.781686	4.58413	25.4868
VTB2_2007_1038.avi	COBB	16.6208	26	Morning	0.360025	0.800928	3.56793	13.5608
VTB2_2007_1038.avi	COBB	12.7475	26	Morning	0.527852	2.16075	3.9255	15.8752
VTB2_2007_1038.avi	COBB	9.61769	26	Morning	0.366193	1.2171	4.60276	22.5559
VTB2_2007_1038.avi	COBB	6.26498	26	Morning	0.187294	0.199096	4.59251	27.4015
VTB2_2007_1038.avi	COBB	4.47214	26	Morning	0.158989	0.107646	3.80583	19.7297
VTB2_2007_1038.avi	COBB	2.5	26	Morning	0.265116	0.601925	4.96831	26.9579
VTB2_2007_1038.avi	COBB	4.03113	26	Morning	0.208787	0.278761	4.68344	27.3206
VTB2_2007_1038.avi	COBB	2.5	26	Morning	0.247446	0.586494	7.17642	64.7816
VTB2_2007_1038.avi	COBB	13.8924	26	Morning	0.186458	0.250393	6.02648	47.739
VTB2_2007_1038.avi	COBB	16.6433	26	Morning	0.261126	0.43738	4.46357	23.1331
VTB2_2007_1038.avi	COBB	20.7425	26	Morning	0.565988	2.5614	3.75132	13.8649
VTB2_2007_1038.avi	COBB	11.1018	26	Morning	0.286931	0.422057	4.2959	24.2527
VTB2_2007_1038.avi	COBB	10	26	Morning	0.201069	0.174541	3.54936	15.9377
VTB2_2007_1038.avi	COBB	4.94975	26	Morning	0.174183	0.155947	4.33675	22.7716
VTB2_2007_1038.avi	COBB	5.09902	26	Morning	0.127712	0.0770609	5.20749	39.9346
VTB2_2007_1038.avi	COBB	1.80278	26	Morning	0.185757	0.439058	7.22944	58.8989
VTB2_2007_1038.avi	COBB	4.03113	26	Morning	0.120954	0.0514174	3.72359	18.8803
VTB2_2007_1038.avi	COBB	8	26	Morning	0.318051	0.675624	4.20177	20.058
VTB2_2007_1038.avi	COBB	3.5	26	Morning	0.222778	0.287143	4.19541	20.5828
VTB2_2007_1038.avi	COBB	9.17878	26	Morning	0.226115	0.642768	6.52875	47.8288
VTB2_2007_1038.avi	COBB	10.1242	26	Morning	0.220342	0.316127	4.1928	21.0931
VTB2_2007_1038.avi	COBB	6.5	26	Morning	0.305496	1.07541	6.04723	39.8982
VTB2_2007_1038.avi	COBB	6.96419	26	Morning	0.164173	0.130202	3.95825	18.6352
VTB2_2007_1038.avi	COBB	4.272	26	Morning	0.17054	0.138387	3.96492	20.6644
VTB2_2007_1038.avi	COBB	2.5	26	Morning	0.218964	0.35456	5.40901	35.493
VTB2_2007_1038.avi	COBB	2	26	Morning	0.382259	1.41168	6.1131	44.3151
VTB2_2007_1038.avi	COBB	7	26	Morning	0.211819	0.287197	4.48928	23.7453
VTB2_2007_1038.avi	COBB	3.64005	26	Morning	0.439085	1.47222	3.57582	12.397
VTB2_2007_1038.avi	COBB	5.5	26	Morning	1.38008	17.2144	4.09477	17.9166
VTB2_2007_1038.avi	COBB	19.105	26	Morning	1.29093	9.47487	2.91277	8.05368
VTB2_2007_1038.avi	COBB	16.6208	26	Morning	0.562559	1.50108	2.81251	7.96614
VTB2_2007_1038.avi	COBB	9.70824	26	Morning	0.607173	4.21917	4.90373	25.0314
VTB2_2007_1038.avi	COBB	14.5344	26	Morning	0.669838	4.12948	4.82196	26.1429
VTB2_2007_1038.avi	COBB	15.0083	26	Morning	0.685514	3.81298	3.86116	15.4131
VTB2_2007_1038.avi	COBB	55.22	26	Morning	0.322961	0.582107	3.88169	18.1938
VTB2_2007_1038.avi	COBB	46.9521	26	Morning	0.620377	3.35693	4.98231	28.4551
VTB2_2007_1038.avi	COBB	34.7131	26	Morning	0.92281	6.38591	3.69407	13.6452
VTB2_2007_1038.avi	COBB	9.55249	26	Morning	0.69451	3.54188	3.89995	16.4892
VTB2_2007_1038.avi	COBB	9.39415	26	Morning	0.535586	2.38595	4.20496	18.8415
VTB2_2007_1038.avi	COBB	35.5035	26	Morning	0.759956	5.67052	4.29261	19.3291
VTB2_2007_1038.avi	COBB	13.1244	26	Morning	0.590023	3.24923	4.40566	20.6722
VTB2_2007_1038.avi	COBB	12.5	26	Morning	0.980469	6.88282	3.48127	12.1633
VTB2_2007_1038.avi	COBB	32.8101	26	Morning	0.605577	3.08518	4.17316	18.3075
VTB2_2007_1038.avi	COBB	32.2684	26	Morning	1.42147	13.3813	4.22717	19.5227
VTB2_2007_1038.avi	COBB	11.5434	26	Morning	0.838366	3.47756	4.38468	22.2696
VTB2_2007_1038.avi	COBB	9.6566	26	Morning	0.361612	0.967438	4.28149	21.103
VTB2_2007_1038.avi	COBB	11.0114	26	Morning	0.47723	1.69744	3.96428	16.5021
VTB2_2007_1038.avi	COBB	15.6525	26	Morning	0.961101	5.65622	2.92461	7.83764
VTB2_2007_1038.avi	COBB	24.5204	26	Morning	1.1877	12.5073	4.48918	22.861
VTB2_2007_1038.avi	COBB	10.5119	26	Morning	0.585077	2.51549	4.13677	19.3218
VTB2_2007_1038.avi	COBB	11.1018	26	Morning	0.773562	4.42202	4.08767	18.501
VTB2_2007_1038.avi	COBB	21.006	26	Morning	0.558086	3.11663	5.26376	31.5832
VTB2_2007_1038.avi	COBB	36.1248	26	Morning	1.65407	16.4035	2.70562	6.6198
VTB2_2007_1038.avi	COBB	15.3379	26	Morning	0.851267	5.33517	3.69905	14.6015
VTB2_2007_1038.avi	COBB	44.1163	26	Morning	0.837244	6.33067	4.34936	20.5201
VTB2_2007_1038.avi	COBB	13.8924	26	Morning	0.714453	4.71529	4.45841	21.2112
[truncated: 40,874 more rows]
